# Supplementary material for: Recent and rapid ecogeographical rule reversals in Northern Treeshrews
Source: Sci Rep. 2022 Nov 29;12:19689. doi: 10.1038/s41598-022-23774-w (PMC9708835; doi:10.1038/s41598-022-23774-w)
Supplement: Supplementary file 1 — Supplementary Information 1. [file 41598_2022_23774_MOESM1_ESM.xlsx]

## Sheet: Details
Recent and rapid ecogeographical rule reversals in Northern Treeshrews
Maya M. Juman, Virginie Millien, Link E. Olson, and Eric J. Sargis
Supplementary Data
Please cite this paper when using the corresponding dataset.

## Sheet: Measurement Descriptions
Measurement descriptions (and abbreviations) following Sargis et al. (2013, 2014a,b, 2017, 2018) and Juman et al. (2021a, 2021b, accepted). Upper-case abbreviations for teeth (i.e., I, C, P, M) refer to maxillary and premaxillary teeth; lower-case abbreviations (i, c, p, m) refer to mandibular teeth.
1) Condylo-premaxillary length (CPL): greatest distance between rostral surface of premaxilla and caudal surface of occipital condyle.
2) Condylo-incisive length (CIL): greatest distance between anterior-most surface of I1 and caudal surface of occipital condyle.
3) Upper toothrow length (UTL): greatest distance between anterior-most surface of I1 and posterior-most surface of M3.
4) Maxillary toothrow length (MTL): greatest distance between anterior-most surface of C1 and posterior-most surface of M3.
5) Epipterygoid-premaxillary length (EPL): greatest distance between rostral surface of premaxilla and caudal surface of epipterygoid process.
6) Palato-premaxillary length (PPL): greatest distance between rostral surface of premaxilla and caudal surface of palatine.
7) Epipterygoid breadth (EB): greatest distance between lateral points of epipterygoid processes.
8) Mastoid breadth (MB): greatest distance between lateral apices of mastoid portion of petrosal.
9) Lacrimal breadth (LB): greatest distance between lateral apices of lacrimal tubercles.
10) Least interorbital breadth (LIB): least distance between the orbits.
11) Zygomatic breadth (ZB): greatest distance between lateral surfaces of zygomatic arch.
12) Braincase breadth (BB): greatest breadth of braincase.
13) Lambdoid-premaxillary length (LPL): greatest distance between rostral surface of premaxilla and caudal surface of lambdoid crest.
14) Condylo-nasal length (CNL): greatest distance between rostral surface of nasal and caudal surface of occipital condyle.
15) Postorbital bar-premaxillary length (PBPL): greatest distance between rostral surface of premaxilla and caudal surface of postorbital bar.
16) Lacrimal tubercle-premaxillary length (LTPL): greatest distance between rostral surface of premaxilla and caudal surface of lacrimal tubercle.
17) Lambdoid crest height (LCH): greatest distance from apex (or apices if bilobate) of lambdoid crest to both ventral apices of occipital condyles (i.e., along midline).
18) Mandibular height (MH): greatest distance between coronoid and angular processes of mandible.
19) Mandibular condyle height (MCH): greatest distance between mandibular condyle and angular process of mandible.
20) Mandibular condyle width (MCW): greatest distance between medial and lateral surfaces of mandibular condyle.
21) Mandibular condylo-incisive length (MCIL): greatest distance between anterior-most surface of i1 and caudal surface of mandibular condyle.
22) Lower toothrow length (LTL): greatest distance between anterior-most surface of i1 and posterior-most surface of m3.
REFERENCES
Juman, M. M., Olson, L. E., & Sargis, E. J. 2021a. Skeletal variation and taxonomic boundaries in the Pen-tailed Treeshrew (Scandentia, Ptilocercidae: Ptilocercus lowii Gray, 1848). J. Mamm. Evol. 28, 1193–1203.
Juman, M. M., Woodman, N., Miller-Murthy, A., Olson, L. E., & Sargis, E. J. (accepted) Taxonomic boundaries in Lesser Treeshrews (Scandentia, Tupaiidae: Tupaia minor Günther, 1876) J. Mammal.
Juman, M. M., Woodman, N., Olson, L. E., & Sargis, E. J. 2021b. Ecogeographic variation and taxonomic boundaries in Large Treeshrews (Scandentia, Tupaiidae: Tupaia tana Raffles, 1821) from Southeast Asia. J. Mammal. 102, 1054–1066.
Sargis, E. J., Campbell, K. K., & Olson, L. E. 2014a. Taxonomic boundaries and craniometric variation in the treeshrews (Scandentia, Tupaiidae) from the Palawan faunal region. J. Mamm. Evol. 21, 111–123.
Sargis, E. J., Millien, V., Woodman, N., & Olson, L. E. 2018. Rule reversal: ecogeographical patterns of body size variation in the common treeshrew (Mammalia, Scandentia). Ecol. Evol. 8, 1634–1645.
Sargis, E. J., Woodman, N., Morningstar, N. C., Bell, T. N., & Olson, L. E. 2017. Skeletal variation and taxonomic boundaries among mainland and island populations of the common treeshrew (Mammalia: Scandentia: Tupaiidae). Biol. J. Linn. Soc. 120, 286–312.
Sargis, E. J., Woodman, N., Morningstar, N. C., Reese, A. T., & Olson, L. E. 2013. Morphological distinctiveness of Javan Tupaia hypochrysa (Scandentia, Tupaiidae). J. Mammal. 94, 938–947.
Sargis, E. J., Woodman, N., Morningstar, N. C., Reese, A. T., & Olson, L. E. 2014b. Island history affects faunal composition: The treeshrews (Mammalia: Scandentia: Tupaiidae) from the Mentawai and Batu Islands, Indonesia. Biol. J. Linn. Soc. 111, 290–304.

## Sheet: Raw Measurements
INST	Number	Genus	Species	Subspecies	Source	Sex	CPL	CIL	UTL	MTL	EPL	PPL	EB	MB	LB	LIB	ZB	BB	LPL	CNL	PBPL	LTPL	LCH	MH	MCH	MCW	MCIL	LTL	Locality	Latitude	Longitude	Elevation (m)	Island Area (km2)	Mainland Distance (km)	Sea Depth (m)	Collection Year	Total Length	Weight (g)	Note
AMNH	M-87322	Tupaia	belangeri	annamensis	Mainland	M	46.8	46.36			33.24	27.11		18.48		13.95	26.43	19.44	50.18	45.96	32.68	22.07	13.04	14.11	9.2	3.7			Laos: Plateau Bolovens	15.4333	106.383					1932	384		All measurements in millimeters.
AMNH	M-87323	Tupaia	belangeri	annamensis	Mainland	F	46.68	46.2	25.82	17.64		27.6		18.41	17.99	13.75	25.25	19.31	50.37	46.12	32.71	22.17	12.64	14.09	9.23	3.53	36.81	24.54	Laos: Plateau Bolovens	15.4333	106.383					1932	347
AMNH	M-87327	Tupaia	belangeri	annamensis	Mainland	M	47.42	47.14	26.29	18.15		27.73		18.26	18.62	14.27	26.47	19.83	50.08	46.07	33.47	22.67	11.98	13.9	9.53	3.85	37.89	24.7	Laos: Plateau Bolovens	15.4333	106.383					1932	360
AMNH	M-87330	Tupaia	belangeri	annamensis	Mainland	M	45.86	45.77	25.59	17.78	32.3	26.95	11.27		17.68	13.06				45.36		21.95		13.77	8.68	3.35	36.41	23.97	Laos: Plateau Bolovens	15.4333	106.383					1932	371
AMNH	M-87333	Tupaia	belangeri	annamensis	Mainland	M	47.37	46.74	26.08	18.25	33.86	27.72	11.55	18.93	18.44	14.68		19.95	50.23	45.9	33.42	22.83	12.21	13.97	9.45	3.49	37.61	24.53	Laos: Plateau Bolovens	15.4333	106.383					1932	347
AMNH	M-87334	Tupaia	belangeri	annamensis	Mainland	M					33.61	27.25									32.98	22.27		14.18	9.03	3.45	37.06	24.57	Laos: Plateau Bolovens	15.4333	106.383					1932	316
AMNH	M-87337	Tupaia	belangeri	annamensis	Mainland	F	44.24	43.85	24.68	17		25.92		17.4	17.69	13.17	24.01	18.66	47.03	43.53	31.48	20.96	12.38	13.03	8.52	2.91	35.24	23.65	Laos: Plateau Bolovens	15.4333	106.383					1932	347
AMNH	M-87338	Tupaia	belangeri	annamensis	Mainland	M				17.65				17.82	17.25	13.5	23.69	18.54		45.87			12.15	12.92	8.69	3.2	35.77	23.5	Laos: Plateau Bolovens	15.4333	106.383					1932	368
AMNH	M-87339	Tupaia	belangeri	annamensis	Mainland	M	46.39	46.02			33.45	27.07	11.93	17.74	18.32	13.28	25.45	18.65	49.52	45.58	32.96	22.31	12.67	13.75	9.23	3.47	36.49	23.91	Laos: Plateau Bolovens	15.4333	106.383					1932	356
AMNH	M-87341	Tupaia	belangeri	annamensis	Mainland	F	46.37	46.14	25.56	17.87		27.48		17.67	18.01	13.67	24.33	18.88	49.58	45.55	32.66	21.88	11.72	13.02	8.69	3.15	36.76	23.95	Laos: Plateau Bolovens	15.4333	106.383					1932	352
AMNH	M-87342	Tupaia	belangeri	annamensis	Mainland	F	44.66	44.26	24.47	17.22		25.9		17.78	17.36	13.3		18.74	47.63	43.71	31.16	20.77	12.31	12.82	8.38	3.33	34.89	23.08	Laos: Plateau Bolovens	15.4333	106.383					1932	335
AMNH	M-87345	Tupaia	belangeri	annamensis	Mainland	F	46.83	46.22	25.78	17.82		27.28		18.1		13.79	24.68	19.2	51	45.96	33.05	22.77	11.94	13.86	9.82	3.35	37.05	24.5	Laos: Plateau Bolovens	15.4333	106.383					1932	364
FMNH	37881	Tupaia	belangeri	annamensis	Mainland	M	47.38	46.4	25.52	18.04	34.08	28.01	11.8	17.63	18.24	13.29	25.4	19.44	50.35	45.8	33.39	22.68	12.18	13.32	8.72	3.33			Laos: Thateng: Plateau Bolovens: 90 km NE of Pakse (3000 ft)	15.6918	106.375	914				1931	315
FMNH	37882	Tupaia	belangeri	annamensis	Mainland	M	46.65	46.26	25.79	17.65	33.82	27.44	11.5	18.14	18.02	14.1	25.68	19.55	50.36	45.56	32.7	22.29	12.44	14.44	9.28	3.32	36.83	24.57	Laos: Thateng: Plateau Bolovens: 90 km NE of Pakse (3000 ft)	15.6918	106.375	914				1931	340
FMNH	37971	Tupaia	belangeri	annamensis	Mainland	M			26.46	18.05	34.45	28.78		18.15		13.64	25.34	19.15	51.08	46.97	33.91	23.46		13.4	8.27	3.57	37.24	24.63	Laos: Thateng: Plateau Bolovens: 90 km NE of Pakse (3000 ft)	15.3297	106.335	914				1931	358
FMNH	37972	Tupaia	belangeri	annamensis	Mainland	F	47.58	46.97	25.91	17.96		27.59		18.09	18.1	13.66	24.67	19.4	50.14	46.12	32.57	22.17	12.51	13.69	8.7	3.23	36.94	24.51	Laos: Thateng: Plateau Bolovens: 90 km NE of Pakse (3000 ft)	15.3297	106.335	914				1931	357
FMNH	37975	Tupaia	belangeri	annamensis	Mainland	M								17.85	17.68	13.77	24.75	19.33		45.55			12.15	12.84	8.71	3.06			Laos: Thateng: Plateau Bolovens: 90 km NE of Pakse (3000 ft)	15.6918	106.375	914				1931	234
MNHN	1960-3857	Tupaia	belangeri	annamensis	Mainland	F	47.59	47.2	26.57	18.28	34.25	28.33	11.58	18.51	17.7	13.67	25.42	19.16	50.53	45.88	33.39	22.32	12.61	14.28	9.33	3.47	37.71	24.71	Vietnam: Bana	15.9975	107.988					1934
NHMUK	26.11.17.2	Tupaia	belangeri	annamensis	Mainland	M	45.81	45.57	25.11	17.79	32.27	26.31	10.92	17.49	17.89	14.33	24.96	18.39	48.64	44.91	31.52	20.81	12.78	14.5	8.91	3.11	35.34	23.23	Vietnam: South Annam: Da Ban	14.75	108.717					1918	362
ROM	86975	Tupaia	belangeri	annamensis	Mainland	M	47.78	47.46			33.99	27.96		17.94		12.74	25.05	19.08	51.13	46.38	33.99	22.89	12.31	13.31	8.7	3.3	37.56		Vietnam: Danang: 1.6 km W and 0.2 km N of Mt. Sotae	16.1233	108.28					1967	352
USNM	355050	Tupaia	belangeri	annamensis	Mainland	M	48.28				34.28	28.05		18.73	18.49	15.26	26.22	20.05	51.51	47.57	33.35	22.44	12.99	14.01	9.64	3.35			Thailand: Ubon Ratchathani: Phibun Mangsahan: Chong Mek	15.1667	105.333					1963	369
USNM	355053	Tupaia	belangeri	annamensis	Mainland	F	46.56	45.82	25.53	17.67		27.37		19.8	17.21	13.96	24.83	19.23	49.6	45.5	32.1	21.48	12.32	13.09	8.58	3.13	36.02	23.77	Thailand: Ubon Ratchathani: Phibun Mangsahan: Chong Mek	15.1667	105.333					1963	376
USNM	356381	Tupaia	belangeri	annamensis	Mainland	M	45.45	45.13	25.57	17.7	31.95	26.88	10.25	17.43	17.63	13.57	24.56	18.25	48.72	44.45	32.59	22.05	11.58	12.57	8.4	2.88	35.22	23.75	Vietnam: Quang Nam: Mt. Sontra	16.1167	108.3					1965	310	171
USNM	356383	Tupaia	belangeri	annamensis	Mainland	F	45.97	45.59	25.77	18.08	32.36	27.38	9.97	17.81		13.38	24.46	18.53	48.98		32.62	22.05	12.41	12.6	8.22	2.88	35.4	24.32	Vietnam: Quang Nam: Mt. Sontra	16.1167	108.3					1966	326	157.5
USNM	356384	Tupaia	belangeri	annamensis	Mainland	F	46.01	45.5	25.76	18.17	32.74	27.14		17.97		13.31	24.36	18.4	49.35	45.08	32.46	22.23	12.47	13.14	8.69	3.26	36.01	23.98	Vietnam: Quang Nam: Mt. Sontra	16.1167	108.3					1966	340	154
USNM	356385	Tupaia	belangeri	annamensis	Mainland	M	45.9	45.65	25.92	17.82		27.51		17.65	18.04	13.13	24.65	18.33	48.96	44.79	32.83	22.09	11.99	12.47	8.33	3.11	35.85	24.45	Vietnam: Quang Nam: Mt. Sontra	16.1167	108.3					1966	336	131
USNM	356386	Tupaia	belangeri	annamensis	Mainland	F	45.18	44.61	25.45	17.91	32.66	26.83		17.1	17.58	13.69	23.42	17.63	47.52	43.78	32.36	21.77	11.42	12.27	8.27	2.78	35.33	23.7	Vietnam: Quang Nam: Mt. Sontra	16.1167	108.3					1966	315	112
USNM	356387	Tupaia	belangeri	annamensis	Mainland	F	46.3	45.92	26.39	18.64	32.1		10	17.53	17.17	13.34	23.15	18.68	49.17		32.3	21.75	12.23	13.08	8.57	3.15	36.37	25.19	Vietnam: Quang Nam: Mt. Sontra	16.1167	108.3					1966	326	145
USNM	356388	Tupaia	belangeri	annamensis	Mainland	M	44.82	44.64	25.73	17.32	32.38	26.89	11	17.86	17.9	13.69	24.54	18.79	48.55	43.19	32.28	21.83	12.03	12.97	8.72	3.3	35.37	24.1	Vietnam: Quang Nam: Mt. Sontra (300 m)	16.1167	108.3	300				1966	312	107
USNM	356389	Tupaia	belangeri	annamensis	Mainland	M	46.39	46.02	26.17	18.11		26.78		18.17		13.91	25.38	19.15	50.02	45.21	33.25	22.23	12.1	13.27	8.26	3.32	36.43	24.43	Vietnam: Quang Nam: Mt. Sontra	16.1167	108.3					1966	330	133
USNM	356390	Tupaia	belangeri	annamensis	Mainland	F	44.97	44.6	25.71	17.76				16.97		12.98	23.81	18.08	47.46	42.53	31.71	21	11.97	12.96	8.82	3.26	36.36	23.92	Vietnam: Quang Nam: Mt. Sontra	16.1167	108.3					1966	335	146
USNM	356391	Tupaia	belangeri	annamensis	Mainland	F	44.84	44.4	24.98	17.39	31.79	26.55		17.51	17.63	13.3	24.32	18.65	47.47		31.85	21.3	11.89	13.32	9.09	3.35	35.27	23.4	Vietnam: Quang Nam: Mt. Sontra (575 m)	16.1167	108.3	575				1966	332	145
USNM	356392	Tupaia	belangeri	annamensis	Mainland	M	45.76	44.92				27.19		17.78	18.41	13.14	25.35	18.01	49.17	44.49	32.72	21.74	12.09	12.85	8.5	3.25			Vietnam: Quang Nam: Mt. Sontra (575 m)	16.1167	108.3	575				1966	340	133
USNM	356393	Tupaia	belangeri	annamensis	Mainland	F	46.51	46.26	26.06	17.79	32.8	27.22	11.56	18.22	17.94	13.27	25.34	19.09	49.95	44.94	32.73	22.22	12.3	13.24	8.61	3.26	36.85	24.14	Vietnam: Quang Nam: Mt. Sontra (575 m)	16.1167	108.3	575				1966	331	153.5
USNM	356394	Tupaia	belangeri	annamensis	Mainland	M	46.1	45.81	26.08	18.33	33.21	27.39	11.27	17.6		12.64	24.81	17.87	49.15	44.73	33.04	22.37	12.79	12.79	8.4	3.27	36.67	24.48	Vietnam: Quang Nam: Mt. Sontra	16.1167	108.3					1966	320	144
USNM	356397	Tupaia	belangeri	annamensis	Mainland	M	47.26	46.83	26.4	17.93		28.03		17.83	17.85	13.84	25.53	18.93	50.48	45.39	33.39	22.44	12.53	13.48	8.99	3.21	36.68	24.46	Vietnam: Quang Nam: Mt. Sontra	16.1167	108.3					1966	348	146
USNM	356398	Tupaia	belangeri	annamensis	Mainland	M	48.71	48.34	27.48	18.84	34.98	28.6	11.68	17.63	18.55	14.07	25.84	19.81	52.05	46.94	34.97	23.5	13.16	13.85	9.08	3.4	38.32	25.61	Vietnam: Quang Tin: Chu Lai	15.4333	108.65					1966	351
USNM	356399	Tupaia	belangeri	annamensis	Mainland	F	46.59	46.11	26.32	18.19	33.26	27.52	11.01	18.41	17.97	14	25.28	19.79	50.13	45.65	33.11	22.31	12.65	13.51	8.89	3.1	36.69	25.01	Vietnam: Quang Tin: Chu Lai	15.4333	108.65					1966	350
USNM	356401	Tupaia	belangeri	annamensis	Mainland	F	45.3	44.58	25.61	17.73	31.99	27.04	10.43	17.85		13.43	25.17	19.34	48.59	43.75	32.16	21.39	12.52	12.95	7.54	2.85	34.84	23.36	Vietnam: Quang Tin: Chu Lai	15.4333	108.65					1966	330
USNM	356970	Tupaia	belangeri	annamensis	Mainland	M	47.64	47.14	26.27	18.29		28.31		18.56		13.26	25.57	19.28	51.15	46.97	34.06	22.77	12.88	13.69	8.93	3.3			Vietnam: Quang Nam: Mt. Sontra	16.1167	108.3					1966	243	150
USNM	356971	Tupaia	belangeri	annamensis	Mainland	M	46.8	46.05	26.07	18	33.66	28.13	11.71	18		14.25	26.65	19.34	50.33	45.11	34.13	23.33	12.6	13.75	9.1	3.61	37.19	24.65	Vietnam: Quang Tin: Chu Lai	15.4333	108.65					1966
USNM	356973	Tupaia	belangeri	annamensis	Mainland	F	47.2			18.45	34.35	28.23	11.6	18.31	18.05	14.37	24.9	20.04	51.45	46	33.93	23.05	12.69	13.2	9.05	3.36	36.65	24.78	Vietnam: Quang Tin: Chu Lai	15.4333	108.65					1966
USNM	356975	Tupaia	belangeri	annamensis	Mainland	F	47.21	46.92	26.71	18.38	34.11	27.97	11.26	17.85	17.76	14.19	24.98	19.32	51.14	45.76	34.04	23.1	12.73	14.07	9.33	3.22	37.03	24.77	Vietnam: Quang Tin: Chu Lai	15.4333	108.65					1966
USNM	357580	Tupaia	belangeri	annamensis	Mainland	M	46.72	46.27	26.08	18.33	32.83	27.71	11	18.16	17.7	13.35	24.85	19.32	50.21	45.63	33.44	22.53	11.99	12.93	8.95	3.4			Vietnam: Quang Nam: Mt. Sontra	16.1167	108.3					1969	327	126
USNM	357581	Tupaia	belangeri	annamensis	Mainland	F	46.59	46.05	25.33	17.33		28.01		17.44		13.49		18.29	50.16	45.01	33.2	22.79	12.58	13.01	8.61	3.16	36.26	23.38	Vietnam: Quang Nam: Mt. Sontra (696 m)	16.1167	108.3	696				1969	335	108
USNM	357582	Tupaia	belangeri	annamensis	Mainland	M	47.17	46.63	26.42	18.37	33.95	27.63	11.45	18.02	17.8	13.21	24.55	18.93	50.21	45.83	33.78	22.58	12.16	12.99	8.5	3.25	36.82	24.45	Vietnam: Quang Nam: Mt. Sontra (440 m)	16.1167	108.3	440				1969	339
USNM	357642	Tupaia	belangeri	annamensis	Mainland	F	44.37	43.86			31.96			16.93	15.81	12.2	22.78	18.14	46.75	42.67		20.96	11.2	11.82	7.91	2.87			Vietnam: Quang Tri: Calu	16.6667	106.867					1969	306	110
USNM	357643	Tupaia	belangeri	annamensis	Mainland	M	45.07	44.76	24.8	16.72	32.35	26.43	11.15	17.47	17.79	13.02	24.24	18.5	48.67	43.7	32.22	21.63	11.91	12.42	8.2	2.92	35.53	23.44	Vietnam: Quang Tri: Calu	16.6667	106.867					1969	321	110
USNM	357644	Tupaia	belangeri	annamensis	Mainland	M	46.45	45.8	25.5	17.07	33.52	27.24	11.34	17.79		13.86	25.06	19.14	50.01	44.88	32.68	22.12	12.33	13.11	8.51	3.4	36.17	23.94	Vietnam: Quang Tri: Calu (70 m)	16.6667	106.867	70				1969	347
USNM	357765	Tupaia	belangeri	annamensis	Mainland	F	45.81			17.87	32.98	27.46		17.83		13.54	24.65	18.9	48.53	44.42	32.94	22.06	12.83	12.9	8.42	3.21	35.94	24.27	Vietnam: Quang Nam: Mt. Sontra	16.1167	108.3					1969	338	109
USNM	357879	Tupaia	belangeri	annamensis	Mainland	M	46.53	45.9	25.71		33.07	27.75		17.95		13.26	24.24	18.88	49.98	45.37	32.85	22.73	12.45	12.99	8.41	3.16	36.19	24.09	Vietnam: Quang Nam: Mt. Sontra	16.1167	108.3					1969
USNM	357993	Tupaia	belangeri	annamensis	Mainland	M	47.09	46.71			33.15	27.22	11.68	18.57	18.57	13.62	26.39	19.13	50.14	45.93	33.06	22.14	12.47	13.43	8.5	3.26	36.38		Vietnam: Quang Nam: Mt. Sontra	16.1167	108.3					1967	325
USNM	357995	Tupaia	belangeri	annamensis	Mainland	M	46.87	46.38				27.59		18.14	18.26	13.4	25.26	19.04	49.09	45.47	32.67	21.94	12.35	12.11	8.17	3.47			Vietnam: Quang Nam: Da Nang: Preseqy'ile De Tien Sha	16.0667	108.217					1967	345
USNM	357996	Tupaia	belangeri	annamensis	Mainland	F	46.5	46				27.57		17.92	17.99	13.56	24.83	18.84	49.07	44.93	32.9	21.94		13.59	8.66	3.11	36.33	24.04	Vietnam: Quang Nam: Da Nang: Preseqy'ile De Tien Sha	16.0667	108.217					1967	356
USNM	357997	Tupaia	belangeri	annamensis	Mainland	M	46.79	46.35	26.32	18.21	33.59	27.75		17.85	18.25	13.84	25.63	19.04	50.57	45.39	33.88	23.03	12.09	13.51	9.1	3.3	36.59	24.23	Vietnam: Quang Nam: Da Nang: Preseqy'ile De Tien Sha	16.0667	108.217					1967	345
USNM	357999	Tupaia	belangeri	annamensis	Mainland	F	45.16	44.65	25.02	17.89		26.44		17.77	17.29	13.26	24.66	19.17	48.37	43.83	31.86	21.08	12.1	12.91	8.39	3.35			Vietnam: Quang Nam: Da Nang: Preseqy'ile De Tien Sha	16.0667	108.217					1967	345
USNM	358000	Tupaia	belangeri	annamensis	Mainland	M	46.4	46.05	25.7	17.47		27.27		18.37	17.9	13.22	25.67	18.91	49.91	45.21	33.22	22.12	12.32	12.91	8.45	3.23	36.4	23.66	Vietnam: Quang Nam: Da Nang: Preseqy'ile De Tien Sha	16.0667	108.217					1967	349
USNM	358002	Tupaia	belangeri	annamensis	Mainland	F	46.27	45.85			33.14	27.58		17.74	17.5	13.81	24.01	19.57	49.76	45.25	33.1	22.48	12.57	11.99	8.12	3.17	36.3		Vietnam: Quang Nam: Da Nang: Preseqy'ile De Tien Sha	16.0667	108.217					1967	347
USNM	358004	Tupaia	belangeri	annamensis	Mainland	M	46.6	45.9	25.8	17.74	32.95	27.63		17.35	17.32	13.13	24.27	19	50.39	45.34	33.44	22.88	12.45	13.26	8.75	3.08	36.62	24.17	Vietnam: Quang Nam: Da Nang: Preseqy'ile De Tien Sha	16.0667	108.217					1968
USNM	358005	Tupaia	belangeri	annamensis	Mainland	M	47.44	47.02	26.45	18		28.35		17.95	18.42	13.72	25.75	19.54	50.28	45.9	34.09	22.93	12.83	13.71	8.9	3.07	37.33	24.51	Vietnam: Quang Nam: Da Nang: Preseqy'ile De Tien Sha	16.0667	108.217					1967	345
USNM	358006	Tupaia	belangeri	annamensis	Mainland	F					33.33	27.69									33.34	22.44		13.26	8.82	3.15	36.99	24.08	Vietnam: Quang Nam: Da Nang: Preseqy'ile De Tien Sha	16.0667	108.217					1968
FMNH	76135	Tupaia	belangeri	assamensis	Mainland	F	43.84	43.1	23.62	16.24				17.88	16.44	13.23	24.24	18.77	46.93	41.78	30.7	20.35	11.25	12.35	8.2	3.49	33.58	22.02	India: Meghalaya: Khasi Hills: Cherrapunji	25.3	91.7					1952	330
FMNH	76137	Tupaia	belangeri	assamensis	Mainland	M	43.79	43.18	23.75	16.41	31.39	25.93	9.48	17.12	17.08	13.43	25.53	19.13	47.55	42.51	31.21	20.53	11.7	11.99	7.79	3.83	34.04	22.22	India: Meghalaya: Khasi Hills: Cherrapunji	25.3	91.7					1952	336
FMNH	76140	Tupaia	belangeri	assamensis	Mainland	M	45.56	45.33	24.74	17.32				17.95	17.67	13.53	25.14	19.22	48.13	44.75	31.12	20.86	11.81		8.64	3.55	35.68	23.61	India: Assam: Manipur: Karong	25.3	94.05					1950	364
FMNH	76144	Tupaia	belangeri	assamensis	Mainland	M	44.55	44.1	24.14	16.85	31.08			17.57	17.2	13.45		19.17	47.44	43.34		20.8	11.69	13.33	8.65	3.31	35.01	23.04	India: Meghalaya: Khasi Hills: Mawryngkueng	25.5667	92.0667					1951	352
FMNH	76145	Tupaia	belangeri	assamensis	Mainland	M	44.38	44.18	24.55	16.87		26.26		17.52	17.15	13.42		18.74	47.72	43.43	30.86	20.63	12.01	12.63	8.22	3.49	35.01	23.14	India: Nagaland: Naga Hills: Kohima	25.6667	94.1167					1950	332
FMNH	76146	Tupaia	belangeri	assamensis	Mainland				24.1	16.44		25.76				13							11.5	13.01	8.62	3.01	34.16	22.9	India: Meghalaya: Garo Hills: Mt. Tura	25.4667	90.4667					1950	348
FMNH	76151	Tupaia	belangeri	assamensis	Mainland	F	45.31	45.01	24.63	16.92	32.04			17.42	17.01	12.86	24.12	18.42	47.96	44.23	30.97	21.14	10.82	12.26	7.78	3.51	35.45	23.13	India: Mizoram: Lushai Hills: Sangao	22.7333	93.0667					1953	352
FMNH	76152	Tupaia	belangeri	assamensis	Mainland	F	43.65	43.3	23.66	16.46				16.64	16.47	12.75	23.49	17.89	46.51	42.55	30.15	20.41	11.38	12.62	7.81	3.06	34.23	22.26	India: Mizoram: Lushai Hills: Sangao	22.7333	93.0667					1953	327
FMNH	76153	Tupaia	belangeri	assamensis	Mainland	M	44.74	44.36	24.63	16.86		26.61		17.21	16.79	12.86	24.9	18.24	47.16	44.75	31.07	20.99	11.57	12.84	8.29	3.36	34.86	23.2	India: Mizoram: Lushai Hills: Sangao	22.7333	93.0667					1953	317
FMNH	76156	Tupaia	belangeri	assamensis	Mainland	M	43.65	43.35	23.76	16.59		25.51		17.19	17.47	12.89	25.38	18.72	47.14	42.92	30.25	20.42	11.49	12.39	7.81	3.39	34.29	22.36	India: Mizoram: Lushai Hills: Sangao	22.7333	93.0667					1953	336
FMNH	76157	Tupaia	belangeri	assamensis	Mainland	F			23.98	16.43				16.69	16.42	13.27	24.71	18.41	46.4		30.32	19.91		12.39	7.86	3.43	34	22.57	India: Mizoram: Lushai Hills: Sangao	22.7333	93.0667					1953	333
FMNH	76158	Tupaia	belangeri	assamensis	Mainland	M	44.08	43.53	23.88	16.33		25.46		16.82	16.37	13.54		18.38	47.07	43.06	30.38	20.49	12.11	12.92	7.67	3.53	34.4	22.65	India: Mizoram: Lushai Hills: Sangao	22.7333	93.0667					1953	327
FMNH	82592	Tupaia	belangeri	assamensis	Mainland	F				16.96					16.47	12.99	24.48	19.19						13.04	8.53	3.2	34.11	22.61	India: Meghalaya: Garo Hills: Duragiri (3000 ft)	25.6333	90.7333	914				1920
FMNH	82593	Tupaia	belangeri	assamensis	Mainland	F	42.61	42.2	22.96	15.85		24.43		18.44	15.85	12.87			45.87	41.8	29.62	19.51	11.67	12.19	8.39	3.21	33.66	21.79	India: Meghalaya: Khasi Hills: Laitkynsao (3000 ft)	25.4333	91.8167	914				1920		122
MCZ	57921	Tupaia	belangeri	assamensis	Mainland	M	44.87	44.55	24.86	16.88	32.23	26.35	11.18	17.72	17.32	13.12	24.45	18.56	47.77	43.34	31.05	21.06	11.73	12.5	8.38	3.01	35.49	23.34	Pakistan: Chittagong Hills: Manimukh: Mahallya	23.15	91					1958	335	138
NHMUK	47.306	Tupaia	belangeri	assamensis	Mainland	M	44.44	44.13	24.13	16.8	31.29			17.87	17.89	13.49	24.78	18.83	48.02	42.84	31.21	21.02		13.07	8.4	3.26	34.96	22.88	India: Assam: Naga Hills	26	95					1940
NHMUK	47.307	Tupaia	belangeri	assamensis	Mainland	M				16.78						13.11	23.62	18.66					11.73		8.25	3.24	35.07	22.99	India: Assam: Naga Hills	26	95					1940
NHMUK	66.2867	Tupaia	belangeri	assamensis	Mainland	M				17.89		27.46			17.23	13.34						22.19	11.73	13.25	8.73	3.2	36.52		India: Assam: Naga Hills	26	95					1940
NHMUK	67.6	Tupaia	belangeri	assamensis	Mainland	F	45.67	45.35	25.27	17.21				18.02	16.16	13.27	24.71	18.61	48.46	44.87	31.88	21.26	11.55	13.24	9.43	3.31	35.43	23.66	India: Assam: Manipur: Imphal	24.8167	93.95					1945
NHMUK	20.6.6.3	Tupaia	belangeri	assamensis	Mainland	F	45.78	45.53	25.31	17.52	33.63		11.53	18.13	17.89	13.44	24.32	20.12		44.71	31.62	21.75		13.13	8.64	3.07	35.93	23.29	India: Nagaland: Naga Hills: Mokokchung	26.4831	94.5263					1919
AMNH	M-54714	Tupaia	belangeri	belangeri	Mainland	M	45.74	45.35			32.48	26.68	11.01	17.32	17.39	13.88	25.56	18.94	49.2	44.9	31.76	21.14	11.95	12.73	8.07	3.2	35.86	23.83	Thailand: Mewong River: 40 mi E of Um Pang	15.9167	99.1667					1924
AMNH	M-54719	Tupaia	belangeri	belangeri	Mainland	F	45.24	44.86	25.34	17.58	32.11	26.68		17.27	16.56	13.2	23.85	18.57	47.63	43.75	30.99	20.71	12.08	12.54	8.06	3.07	35.36	24.28	Thailand: Mewong River: 40 mi E of Um Pang	15.9167	99.1667					1924
AMNH	M-54775	Tupaia	belangeri	belangeri	Mainland	F						27.17									31.94	21.36		12.7	8.1	3.28	35.89	24.23	Myanmar: Pegu Yoma: Camp Pinmezali	19	95.8333					1924
AMNH	M-54779	Tupaia	belangeri	belangeri	Mainland	M	46.48	45.88	25.77	17.63		27.23		17.5	17.69	13.77	26.04	18.72	49.19	45.11	32.79	21.86	12.2	13.12	8.73	3.44	35.91	23.91	Myanmar: Pegu Yoma: Bamalik Chaung	19	95.8333					1924
AMNH	M-54788	Tupaia	belangeri	belangeri	Mainland	F	46.42	45.86	25.45	17.56		27.24		17.34		13.02	23.65	18.57	49.55		32.03	21.46		12.79	8.04	3.11	36.27	23.94	Myanmar: Pegu Yoma: Yetho River	19	95.8333					1924
AMNH	M-54797	Tupaia	belangeri	belangeri	Mainland	M	46.51	45.61	25.36	17.52		27.62		17.02	17.85	13.89	25.63	19.07	49.63	44.92	32.74	22.34	12.42	13.57	8.54	3.32	36.44	23.92	Myanmar: Pegu Yoma: Yetho River	19	95.8333					1924
AMNH	M-54821	Tupaia	belangeri	belangeri	Mainland	F	45.08	44.47			32.97	26.8	11.58	16.95	16.99	13.06	23.68	18.31	48.24	44.08	31.38	21.36	12.11	13.13	8.32	3.03	35.2	22.95	Thailand: Mewong River: 53 mi E of Um Pang	15.9167	99.4167					1924
FMNH	43838	Tupaia	belangeri	belangeri	Mainland	F	48.02	47.24			35.65	29.77	11.54	16.97	18.3	13.61	24.22	18.21	50.94	45.6	34.91	24.36	11.57	13.19	8.69	3.26	38.15		Myanmar: Mon: Telok Besar	18.5074	96.6905					1904
FMNH	66121	Tupaia	belangeri	belangeri	Mainland	F	45.12	44.61	24.61	17.15	31.7	26.62	11.87	17.75	16.54	13	24.97	18.92	48.58	44.05	31.01	20.84	12.22	13.3	8.6	3.1	34.97	23.14	Thailand: Kamphaeng Phet Province: Klong Klung	16.2167	99.7189					1949	364
FMNH	66123	Tupaia	belangeri	belangeri	Mainland	M	47.85	47.33	25.98	17.75	33.6	27.78	10.77	18.37	17.32	13.83	26.33	19.16	50.7	46.82	32.4	22.04	12.31	14.14	9.19	3.58			Thailand: Kamphaeng Phet Province: Klong Klung	16.2167	99.7189					1949	390
FMNH	66125	Tupaia	belangeri	belangeri	Mainland	F	45.63	45.19	25.25	18.24	32.41	26.66		17.51	16.29	12.81	24.64	18.86	48.47	44.92	30.48	19.91	11.89	13.25	9.07	3.16	35.6	23.81	Thailand: Kamphaeng Phet Province: Wang Pratart Farm	16.4667	99.5					1949	372
FMNH	82585	Tupaia	belangeri	belangeri	Mainland	M	46.39	46.02	25.62	17.76	33.35	27.22	11.73	17.57	17.48	14.2	25.74	19.27	49.49	44.85	32.58	22.07	12.21	13.27	8.65	3.15	35.87	23.65	Myanmar: Tenasserim: Toungoo (100 ft)	18.9333	96.4333	30				1927
FMNH	82587	Tupaia	belangeri	belangeri	Mainland	M						26.77												14.3	9.12	3.62	36.99		Myanmar: Tenasserim: Toungoo (100 ft)	18.9333	96.4333	30				1927
NHMUK	50.488	Tupaia	belangeri	belangeri	Mainland	M			23.67	16.41	30.82	25.43	10.54	17.55	16.8	12.58	23.34	18.35	46.47		30.19	20.22		13.34	8.7	3.06	33.79	22.14	Myanmar: Htingnan	26.6	97.8667					1939
NHMUK	17.4.24.8	Tupaia	belangeri	belangeri	Mainland	M	46.28	45.86	25.93	18.2	33.56	27.11	11.79	18.42	17.88	13.69	25.76	20.12	49.86	45.06	32.58	21.99	12.1	13.09	8.69	3.36	36.36	24.29	Myanmar: 65 mi N of Pegu	18.1333	96.0667					1916
NHMUK	17.4.24.9	Tupaia	belangeri	belangeri	Mainland	F			26.46	18.43		27.82			17.39						32.83	22.35		13.11	8.56	3.32	36.53	24.84	Myanmar: 65 mi N of Pegu	18.1333	96.0667					1916
NHMUK	24.9.2.18	Tupaia	belangeri	belangeri	Mainland	M	45.05	44.81	25.14	17.43	31.96	26.67	10.68	17.59	16.93	12.93	24.32	18.4	47.3	43.91	30.83	20.58	12.16	12.64	8.29	2.87	35.33	23.76	Thailand: Mewong River: 53 mi E of Um Pang	16.0534	99.7751					1924
NHMUK	24.9.2.19	Tupaia	belangeri	belangeri	Mainland	M	45.51	45	25.78	17.74	33.49	27		17.41	16.5	13.35	24.24	18.85	48.22	44.45	31.65	21.14	11.74	12.35	8.23	3.03	36	24.3	Thailand: Mewong River: 53 mi E of Um Pang	16.0534	99.7751					1924
NHMUK	24.9.2.20	Tupaia	belangeri	belangeri	Mainland	F	45.5	45.04	25.32	17.43	33.11		11.49	17.74			24.49	18.13	48.71	44.54	32.04			13.89	9.21	3.28	36.01	23.78	Myanmar: Tenasserim: 17 mi E of Lakya	16.25	98.4167					1924
NHMUK	33.7.9.1	Tupaia	belangeri	belangeri	Mainland	M	45.54	45.36	24.88	17.39	32.43	26.41	12.29	18.69	17.47	13.16	26.19	19.03	48.58	44.51	31.68	21	12.14	14.27	9.19	3.47	35.77	23.21	Myanmar: Thaungyin	17.8333	97.7					1933
NHMUK	6.4.5.3	Tupaia	belangeri	belangeri	Mainland	M					34.91	28.27			17.74	14.44	26.91	19.05	51.2		32.27	21.94		14.85	9.45	3.65	36.96	24.07	Myanmar: Rangoon	16.75	96.25					1906
NHMUK	6.7.5.2	Tupaia	belangeri	belangeri	Mainland	F			25.01	17.3	32.36	26.41	11.82		17.17	13.68	23.86	17.9			31.14	20.44		12.88	8.44	3.06	35.41	23.54	Myanmar: Amherst: Tichera	16.7665	98.4166					1906
NHMUK	7.7.20.7	Tupaia	belangeri	belangeri	Mainland	F	46.42	46.02	26.4	18.32		27.64	10.41	18.38	17.49	13.67	24.95	19.82	49.65	45.05	32.18	21.58			7.98	3.21	36.16	24.31	Myanmar: Rangoon	16.75	96.25					1907
NHMUK	85.8.1.80	Tupaia	belangeri	belangeri	Mainland				24.82	17.17					17.3	13.61					31.41	20.97				3.3	35.16	23.32	Myanmar: Mawlamyine: Moulmein	16.3838	97.6477					1874
NHMUK	85.8.1.81	Tupaia	belangeri	belangeri	Mainland	M			26.7	18.23					18.2	14.09					34.73	23.76				3.23	36.91	25.19	Myanmar: Tenasserim: Meetan	16.1833	98.5333					1877
NHMUK	85.8.1.83	Tupaia	belangeri	belangeri	Mainland	F				17.53					16.7	12.58	25.09	18.89						13.79	8.66	2.76	35.58	23.29	Myanmar: Assoon, 45 mi E of Moulmein	16.4386	98.1228					1877
USNM	267229	Tupaia	belangeri	belangeri	Mainland	M	45.78	45.54	25.3	16.75	32.22	26.44	10.94	17.32		13.04	24.26	18.44	48.67	43.73	31.26	21.04	11.74	12.76	8.4	2.85	36.16	23.8	Thailand: Mae Hong Son: Doi Ma: Kong Kha	18.0667	97.6833					1936	338
USNM	583794	Tupaia	belangeri	belangeri	Mainland	M	46.63	46.29	25.65	16.99	34.05	27.13	12.21	18.3	17.5	14.41	27.38	19.02	48.52	45.65	31.61	21.08	12.99	14.64	9.32	3.39			Myanmar: Bago: Dawe	17.7478	96.2336					2002	370	165
USNM	583795	Tupaia	belangeri	belangeri	Mainland	F			25.97	17.68		27.8	11.93	18.21				19.58				21.32	11.94	13.29	8.52	3.21	37.33	24.65	Myanmar: Bago: Dawe	17.7478	96.2336					2002
USNM	583796	Tupaia	belangeri	belangeri	Mainland	M	46.66	46.26	25.93	17.35	34.03	27.88	12.39	17.89	17.08	14.29	26.04	18.9	50.56	45.69	31.9	21.48	13.02	14.48	9.19	3.69	36.47	24.08	Myanmar: Bago: Dawe	17.7478	96.2336					2002	385	150
ZMB	5508	Tupaia	belangeri	belangeri	Mainland	M									18.09	14.8					33.49	22.46				3.39	38.19	24.74	Myanmar: Kuakargit [Kyauksarit]	16.6347	97.5619
ZMB	90769	Tupaia	belangeri	belangeri	Mainland	F	43.02	42.65	24.18	16.74	30.62	25	11.25	18.65	15.58	12.87	24.15	18.53	45.54	43.01	29.11	18.9	11.37	12.71	8.48	2.93	34.33	23.35	Myanmar: Prome [Pyay]: 30 km N of Wald	18.8278	95.248					1937
FMNH	47345	Tupaia	belangeri	cambodiana	Mainland	M	49.94	49.49	27.25	18.76	35.9		12.67	18.85	17.8		26.79	19.68	53.32	48.44	33.73	22.86	12.65	14.3	9.59	3.5	38.52	25.38	Thailand: Trat: Klong Yai	11.7667	102.9					1915	391
MNHN	1982-48	Tupaia	belangeri	cambodiana	Mainland	F	45.75	44.99	25.02	17.58				17.68		14.2	24.99	18.22	48.9	44.88	31.5	21.27	12.24	13.4	8.63	3.38	35.35	23.77	Cambodia: Kompong-Chnang [Kampong Chhnang]	12.148	104.567					1968
MNHN	1982-49	Tupaia	belangeri	cambodiana	Mainland	M	47.95	47.71	26.18	18.54				18.25	18.32	14.76	26.42	18.75	50.93		32.73	21.75	12.54	14.68	9.57	3.32	37.12	24.39	Cambodia: Tuk Sap	10.5833	103.683					1968
MNHN	1982-50	Tupaia	belangeri	cambodiana	Mainland	M	45.82			17.68	32.23			18.2		14.09	25.66	19.22	48.77	45.25	31.88	21.41	12.15	12.89	8.39	3.2			Cambodia	12.5538	104.88					1968
MNHN	1982-51	Tupaia	belangeri	cambodiana	Mainland	F	43.44	43.19	23.99	16.81				17.1		12.83	23.21	18.2	46.66	43.13	30.08		11.54	12.72	8.2	3.01			Cambodia	12.5538	104.88					1969
MNHN	1982-769	Tupaia	belangeri	cambodiana	Mainland	M	47.13	46.91	26.25	18.96		27.51		18.29	17.66	14.55	25.83	19.47	50.8	45.86	32.81	21.68	12.78	14.1	9	3.19	36.76	24.79	Cambodia: Tuk Sap	10.5833	103.683					1968
USNM	201430	Tupaia	belangeri	cambodiana	Mainland	M	47.81	47.29	26	17.52	34.35			18.56		14.41	26.87	19.52	52	47.37	33.66	22.1	13.02	14.68	9.87	3.82	36.78	24.16	Thailand: Trat: Ok Yam	11.7667	102.9					1915	372
USNM	201431	Tupaia	belangeri	cambodiana	Mainland	F	49.45	49.03	27.33	19.25	35.2	28.57	12.45	19.08	17.28	13.93	25.63	20.26	52.69	48.43	33.62	22.4	12.98	14.01	9.95	3.43	38.47	25.46	Thailand: Trat: Klong Yai	11.7667	102.9					1915	392
USNM	221574	Tupaia	belangeri	cambodiana	Mainland	M	46.58	46.15	24.84	17.4	33.09	26.43	11.33	18.2	16.97	13.88	25.21	18.78	49.25	45.54	31.47	20.89	12.59	14.05	9.08	3.49	35.74	23.5	Thailand: Nakhon Ratchasima: Lat Bua Kao	14.8667	101.6					1916	365
USNM	241065	Tupaia	belangeri	cambodiana	Mainland	M	46.7	46.12	25.55	17.83	33.67	27.26		17.74	16.72	13.9	24.57	19.21	50.61	45.36	32.28	21.96	12.31	13.62	8.88	3.15	36.06	23.76	Thailand: Chonburi: Amphoe Si Racha: Nong Khon	13.1667	101.1					1924
USNM	241452	Tupaia	belangeri	cambodiana	Mainland	M	45.89	45.52	25.6	17.76	32.85	27.08	10.7	17.65		13.83	25.18	18.93	48.56	44.42	32.28	21.53	12.12	13	8.63	3.14	35.76	23.87	Thailand: Nakhon Ratchasima: Amphoe Pak Thong Chai: Lam Khlong Lang	14.75	101.417					1925
USNM	241453	Tupaia	belangeri	cambodiana	Mainland	F			25.43	17.62	33.68	27.25				13.55		18.79	49.31		31.6	20.94				3.31	36.38	24.33	Thailand: Chonburi: Amphoe Si Racha: Nong Khon	13.1667	101.1					1925
USNM	251693	Tupaia	belangeri	cambodiana	Mainland	F	45.64	45.16	25.7	17.95	32.5	27.37	10.56	17.68		13.28	23.98	18.83	48.93	44.67	31.62	21.42	11.95	12.95	8.51	3.05	35.56	23.7	Thailand: Nakhon Ratchasima: Amphoe Pak Chong: Ban Pak Chong	14.6667	101.417					1926
USNM	254757	Tupaia	belangeri	cambodiana	Mainland	F	44.71	44.48	25.31	17.46	31.65	26.74	10.3	17.76		13.06	24.16	18.41	48.32	43.13	30.99	21.01	12.28	13.35	8.45	3.08	34.69	23.72	Thailand: Nakhon Ratchasima: Lat Bua Kao	14.8667	101.6					1929
USNM	256884	Tupaia	belangeri	cambodiana	Mainland	M	49.81	49.62				29.59		19.27	19.75		27.05			48.01	36.42	24.78				3.82	39.22	25.89	Thailand: Trat: Kao Saming	12.35	102.45					1931
USNM	256885	Tupaia	belangeri	cambodiana	Mainland	M	47.82	47.35			34.99	28.64	11.72	18.49	18.5	13.68	24.93	19.04	50.79	46.62	34.95	23.83	12.51	14.21	9.7	3.34	38.22	26.04	Thailand: Chonburi: Hup Bon	13.1333	101.1					1931
USNM	258926	Tupaia	belangeri	cambodiana	Mainland	M	48.73	48.26	27.61	18.97	35.79	29.2	12.19	18.75	19.68	14.84	26.35	19.94	51.88	47.58	35.78	24.55	13.04	13.55	8.59	3.56	38.96	26.22	Thailand: Chanthaburi: Kao Sabab	12.5167	102.217					1933	350
USNM	258929	Tupaia	belangeri	cambodiana	Mainland	F						29.16			18.88	14.11	25.01				35.25	24.07		13.15	8.51	3.46	38.43	26.21	Thailand: Chanthaburi: Kao Sabab	12.5167	102.217					1933	360
USNM	396252	Tupaia	belangeri	cambodiana	Mainland	M	49.75	49.43	27.55	18.84	36.01	29.22	13.05	19.77	18.78	15.48	27.64	20.62	53.33	49.05	34.69	23.11	13.33	14.3	9.36	3.5	39.04	25.75	Thailand: Trat: Khao Saming: 5 km NW of Bang Kradan	12.2833	102.267					1967	386	196
USNM	396253	Tupaia	belangeri	cambodiana	Mainland	F	46.94	46.53	26.44	18.42	33.54	27.59	11.59	18.77	17.28	14.43	25.94	20.04	50.78	46.2	32.73	21.62	12.71	13.41	9.05	3.87	36.43	24.76	Thailand: Trat: Khao Saming: 5 km NW of Bang Kradan	12.2833	102.267					1967	382	194
USNM	396256	Tupaia	belangeri	cambodiana	Mainland	F	47.84	47.28	26.25	18.47	34.75	27.9		18.88	17.4	14.21	25.39	19.84	50.84	46.76	33.15	22.34	11.9	13.91	9.24	3.51	37.23	24.85	Thailand: Trat: Khao Saming: 5 km NW of Bang Kradan	12.2833	102.267					1967	370	165
USNM	535150	Tupaia	belangeri	cambodiana	Mainland	M	50.15	49.7	27.47	18.95	36.34	29.05		18.61	18.04	15.55	27.32	19.78	53.09	49.46	34.57	23.32	12.75	14.3	9.69	3.75	39.2	25.86	Thailand: Chanthaburi: Amphoe Khlung: Kao Sabab	12.5167	102.217					1953	360
USNM	535151	Tupaia	belangeri	cambodiana	Mainland	M	49.56	49.08	28.03	18.62	35.88	29.62	12.17	18.69	20.64	15.01	26.85	19.56		48.01	36.51	25.45		14.17	9.44	3.8			Thailand: Chanthaburi: Amphoe Khlung: Kao Sabab	12.5167	102.217					1953	380
USNM	535152	Tupaia	belangeri	cambodiana	Mainland	F	46.83	46.03	25.29	17.27		27.06		18.13		13.91	25.58	19.21	49.12	46.57	31.85	21.19		14.19	9.5	3.43	36.23	24.05	Thailand: Trat: Amphoe Khao Saming: Kao Saming	12.35	102.45					1953	400
AMNH	M-114865	Tupaia	belangeri	chinensis	Mainland	M	44.67	44.17	24.03	16.77		25.43			16.65				47.31	43.38	30.31	20.52		12.78	8.67	2.66	34.79	22.79	Myanmar: Tamu	24.2144	94.3095					1938	345
AMNH	M-114867	Tupaia	belangeri	chinensis	Mainland	F	43.21	42.71	23	15.75	30.68	24.75		17.04	17.08	12.95	24.18	19.16	46.98	42.18	30.18	20.17	12.16	13.36	8.51	2.92	34.09	21.93	Myanmar: Gangfang (5200 ft)	26.1333	98.6	1585				1939	336
AMNH	M-114868	Tupaia	belangeri	chinensis	Mainland	M	46.3	45.61	24.9	17.51		26.76		17.6	17.84	14.05	25.14	19.11	49.44	45.03	32.21	22.02	12.17	13.83	9.15	3.07	36.25	23.4	Myanmar: Gangfang (5200 ft)	26.1333	98.6	1585				1939	356
AMNH	M-114870	Tupaia	belangeri	chinensis	Mainland	M	45.64	45.19	24.34	16.78		25.81		17.64	18.02	13.74	25.06	19.1	48.98	44.48	31.61	21.43	12.46	13.98	9.26	3.25	35.59	23.09	Myanmar: Gangfang (5200 ft)	26.1333	98.6	1585				1939	349
AMNH	M-114871	Tupaia	belangeri	chinensis	Mainland	F	44	43.53	23.79	16.02	32.15	25.2	11.89	17.37	16.37	12.82	23.86	18.28	46.74	43.02	30.18	20.47	11.8	12.49	8.05	2.9	33.93	22.08	Myanmar: Gangfang (5200 ft)	26.1333	98.6	1585				1939	336
AMNH	M-114875	Tupaia	belangeri	chinensis	Mainland	F				16.53					16.62	13.03	23.76	18.72		43.02			11.85	13.53	8.63	3.05	34.41	22.09	Myanmar: Htawgaw	25.95	98.3833					1939	327
AMNH	M-143830	Tupaia	belangeri	chinensis	Mainland	M	44.1	43.57							17.18	12.81			47.06	42.79		20.74							Myanmar: Pyintha Taung [Puim-La-Taung]	13.9333	98.0824					1910
AMNH	M-44291	Tupaia	belangeri	chinensis	Mainland	F	43.62	43.25	24.02	16.84		25.54		17.07	17.94		24.01		47.34	43.51	30.84	21.14	12.12	13.25	8.97	3.26	34.87	22.9	China: Yunnan Province: Shuichai: Mekong River	24.7308	100.55					1917
AMNH	M-44292	Tupaia	belangeri	chinensis	Mainland	M	44.5	44.1	24.23	16.93		25.75		17.5	18.63	14.42	25.54	18.7	47.91	43.52	31.65	21.16	12.13	13.3	8.84	3.37	34.83	23.14	China: Yunnan Province: Min-kai: Dali [Tali]: Erhai Lake	25.5935	100.277					1917
AMNH	M-44311	Tupaia	belangeri	chinensis	Mainland	F	44.34	44.04	24.02	16.52		25.9		16.74	16.64	12.47	23.53	18.51	47.55	43.38	30.53	20.46	11.63	13.26	8.45	2.7	34.62	22.59	China: Yunnan Province: Mucheng: Salween Drainage	24.4961	97.9347					1917
AMNH	M-44315	Tupaia	belangeri	chinensis	Mainland	M	45.02	44.66	24.15	16.65	31.53	25.76	10.95	17.02	16.81	13.22	24.39	19.25	48.28	43.84	31.18	20.9	12.04	13.56	8.5	3.46	34.93	22.64	China: Yunnan Province: Nanting [Namting] River: Myanmar border	23.4933	98.883					1917
AMNH	M-84934	Tupaia	belangeri	chinensis	Mainland	F	44.83	44.53	24.82	17.14	32.36	26.52	11.51	17.46	17.29		24.22	18.84	47.68	43.77	31.23	21.24		13.16	8.53	2.81	35.36	23.39	China: Yunnan Province: Yunnan Fu	25.05	102.683					1927	347
AMNH	M-84940	Tupaia	belangeri	chinensis	Mainland	M	45.54	45.1	24.69	16.92	32.9	27.14		17.54	17.8	13.87	25.43	19.07	49.05	44.51	31.96	21.72	12.5	14.16	9.13	3.21			China: Yunnan Province: Kao Chiao	25.05	102.683					1926	356
FMNH	33956	Tupaia	belangeri	chinensis	Mainland	F	43.24	42.73	23.27	16.09	30.71	25.04	11.2	16.57	16.32	12.18	22.9	18.62	45.98	42.33	30.06	20.09	11.12	11.65	7.75	2.9	33.3	21.84	China: Yunnan Province: Lijiang: Dayan	26.8667	100.233
FMNH	39290	Tupaia	belangeri	chinensis	Mainland	F	42.74	42.32			30.27	24.81		16.75	16.98	12.91	23.2	18.68	46.08	41.65	29.48	19.84	11.76	12.37	7.76	2.58	33.2		China: Yunnan Province: Yunnanyi (6500 ft)	25.4333	100.7	1981				1916
MCZ	20684	Tupaia	belangeri	chinensis	Mainland	M								17.37	17.1	12.71	23.8	18.85					11.74	13.13	8.52	2.78	34.84	23.54	China: Yunnan Province: Wai-ta: Mekong River	25	102					1916
MCZ	20686	Tupaia	belangeri	chinensis	Mainland	F		43.92					11	17.36	17.23	13.36	24.55						11.73	12.71	8.43	3.02	35.27	23.46	China: Yunnan Province: Dali: Erhai Lake	25.5935	100.277					1917
MCZ	24497	Tupaia	belangeri	chinensis	Mainland	F	44.27	43.72	24.12	17.01		25.83		16.96	16.98	13.1	23.21	18.37	47.57	43.06	30.39	20.74	11.64	13.15	8.6	2.61	34.32	22.88	China: Yunnan Province: Kao Chiao	25.05	102.683					1926	344
MCZ	35810	Tupaia	belangeri	chinensis	Mainland	F	44.67	44.37	24.78	17.32		26.34		17.24	16.1	13.23	24.17	18.41	46.82	43.62	30.46	20	11.9	13.43	8.91	2.88	35.4	24.01	Thailand: Doi Inthanon: Ang Ka Peak	18.5833	98.4667					1937	361
MCZ	35812	Tupaia	belangeri	chinensis	Mainland	F			25.17	17.64						13.04					31.12	21.18			8.61	3.13	35.58	23.7	Thailand: Doi Inthanon: Ang Ka Peak	18.5833	98.4667					1937	345
MCZ	35813	Tupaia	belangeri	chinensis	Mainland	M	45.53	45.14	25.42	17.59	32.98	26.75		17.05	16.77	13.46	25.3	18.74	49.31	43.93	31.51	20.82	12.22	13.77	8.47	3.22	35.78	23.93	Thailand: Doi Inthanon: Ang Ka Peak	18.5833	98.4667					1937	343
MCZ	35814	Tupaia	belangeri	chinensis	Mainland	F	43.33	42.65	23.28	16.57	30.84	25.29	11.04	16.81	16.71	12.73	23.52	18.16	46.04	42.24	29.43	19.88	12.17	12.37	7.84	3	33.19	22.21	Thailand: Doi Inthanon: Ang Ka Peak	18.5833	98.4667					1937	320
MCZ	35815	Tupaia	belangeri	chinensis	Mainland	F	42.93	42.53	23.67	16.4		25.64		16.77	17.28	13.72	24.4	18.93	46.93	41.81	29.93	19.81	11.84	12.47	8.33	3.31	33.55	22.14	Thailand: Doi Inthanon: Ang Ka Peak	18.5833	98.4667					1937	339
MCZ	35816	Tupaia	belangeri	chinensis	Mainland	F																		12.61	8.2	3.12	33.66	22.4	Thailand: Doi Inthanon: Ang Ka Peak	18.5833	98.4667					1937	341
MCZ	35817	Tupaia	belangeri	chinensis	Mainland	F	43.99	43.5	24.36	17.36		25.53		16.6	16.12	13.14	24.13	18.6	47.15	43.1	29.67	19.78	11.48	12.93	8.1	3.23	34.3	23.13	Thailand: Doi Inthanon: Ang Ka Peak	18.5833	98.4667					1937	352
MCZ	35818	Tupaia	belangeri	chinensis	Mainland	F	43.42	42.88	24.02	16.37	31.42	25.67		16.97	16.31	12.86	24.11	18.31	47.19	42.04	29.97	20.2	12.17						Thailand: Doi Inthanon: Ang Ka Peak	18.5833	98.4667					1937	324
MCZ	35819	Tupaia	belangeri	chinensis	Mainland	M	44.59	44.16	24.33		31.66	25.59	11.69	17.65	16.19	12.62	24.19	18.53	47.16	43.31	29.66	19.83	11.96	13.68	8.76	2.96			Thailand: Doi Inthanon: Ang Ka Peak	18.5833	98.4667					1937	365
MCZ	35820	Tupaia	belangeri	chinensis	Mainland	F	44.65	44.29	24.52	17.12	32.01	26.32	12.32	17.65	17	13.2	24.6	19.04	48.07	43.26	29.88	20.39	11.91	13.57	8.45	3.04	35.1	23.25	Thailand: Doi Inthanon: Ang Ka Peak	18.5833	98.4667					1937	349
MCZ	35821	Tupaia	belangeri	chinensis	Mainland	F			24.32	17.04	31.84				16.28	12.52	24.4	18.93			30.32	20.07			8.41	3.1	34.81	23.06	Thailand: Doi Inthanon: Ang Ka Peak	18.5833	98.4667					1937	360
MCZ	35823	Tupaia	belangeri	chinensis	Mainland	M	45.42	45.02	25.13	17.71		26.49		16.84	16.3	12.58	24.19	18.72	48.18	43.94	30.81	20.82	11.78	12.83	8.56	3	35.69	23.85	Thailand: Doi Inthanon: Ang Ka Peak	18.5833	98.4667					1937	366
MCZ	35824	Tupaia	belangeri	chinensis	Mainland	M	45.9	45.22		17.14	33.64	27.23	12.05	17.55	18.02	13.89	26.49	18.59	48.24	44.12	31.65	21.32	12.12	13.5	8.6	3.34	36	23.64	Thailand: Doi Inthanon: Ang Ka Peak	18.5833	98.4667					1937	356
MCZ	35825	Tupaia	belangeri	chinensis	Mainland	F	44.54	43.98	24.16	16.02		26.2		17.15		12.87	23.37	18.67	47.51	44.58	30.42	20.34	11.78	12.59	8.12	2.63	34.75	22.91	Thailand: Doi Inthanon: Ang Ka Peak	18.5833	98.4667					1937	341
MCZ	35827	Tupaia	belangeri	chinensis	Mainland	M	45.82	45.03	24.6	17.15	33.3	26.88	12.01	17.25	16.8	12.5	24.59	18.63	48.82	44.62	31.25	21.22	12.24	13.14	8.23	2.96	35.57	23.31	Thailand: Doi Inthanon: Ang Ka Peak	18.5833	98.4667					1937	348
MCZ	35828	Tupaia	belangeri	chinensis	Mainland	F								17.08		12.5	24.13	18.67								3.09	35.96	23.64	Thailand: Chiang Mai: Chieng Dao	19.3667	98.9667					1937	325
MCZ	35829	Tupaia	belangeri	chinensis	Mainland	F	44.98	44.33	24.36	16.73	32.37	26.09		18.05	16.79	13.37	25.79	19.12	47.18	44.18	30.9	20.28		13.61	9.06	3.32	34.76	22.37	Thailand: Doi Inthanon: Ang Ka Peak	18.5833	98.4667					1937
MCZ	35830	Tupaia	belangeri	chinensis	Mainland		44.73	44.17	24.79	17.49		26.48		17.15	16.05	12.79	23.42	17.59	47.71	42.79	31.06	20.95	11.18	11.79	7.67	3.08	34.63	23.21	Thailand: Doi Inthanon: Ang Ka Peak	18.5833	98.4667					1937
MCZ	35837	Tupaia	belangeri	chinensis	Mainland	M							11.19	17.29		13.87			49.43				11.82	13.46	9.3	3.51	35.8	23.75	Thailand: Doi Inthanon: Ang Ka Peak	18.5833	98.4667					1937	345
MCZ	35838	Tupaia	belangeri	chinensis	Mainland	M	44.72	44.29	24.31	16.68	32.12	25.88	11.34	17.8	17.35	13.2	25.1	18.3	47.7	43.08	30.84	20.65	12.12	13.04	7.85	3.51	34.72	22.7	Thailand: Doi Inthanon: Ang Ka Peak	18.5833	98.4667					1937	348
MCZ	35839	Tupaia	belangeri	chinensis	Mainland				25.23	17.36	33.59	27.62			17.57	13.08	25.15	18.55	50.36		32.37	21.84		13.6	8.5	3.2	36.49	23.86	Thailand: Doi Inthanon: Ang Ka Peak	18.5833	98.4667					1937
MCZ	35840	Tupaia	belangeri	chinensis	Mainland		43.63	43.24	24.08	16.84	31.8	25.52		16.67	16.58	12.97	23.66	18.35	46.78	42.68	29.62	19.97	12.1	13.26	8.63	2.74	34.36	23.11	Thailand: Doi Inthanon: Ang Ka Peak	18.5833	98.4667					1937
MCZ	35841	Tupaia	belangeri	chinensis	Mainland		44.05	43.91	24.42	17.78	31.39	25.8	10.85	16.87		12.35	22.51	18.34	47.01	41.8	29.97	19.89	11.34	11.66	7.57	2.77	34.43		Thailand: Doi Inthanon: Ang Ka Peak	18.5833	98.4667					1937
MCZ	35842	Tupaia	belangeri	chinensis	Mainland	M	45.13	44.87			32.43		11.63	17.71	17.13	13.13	25.21	19.09			30.79	20.79		13.51	8.93	2.98	35.17		Thailand: Doi Inthanon: Ang Ka Peak	18.5833	98.4667					1937	347
MNHN	1990-511	Tupaia	belangeri	chinensis	Mainland	F	44.53	43.9	24.36	16.59		26.24		17.44		13.22	23.82	19	48.1	43.31	31.13	20.67		12.58	7.85	3.06	35.01	23.12	Thailand: Muang Na: 70 km NW of Chieng Dao	19.691	98.9057					1986		130
NHMUK	1996.49	Tupaia	belangeri	chinensis	Mainland	F			24.46	16.82					17.79						31.37	21.39		12.71	8.55	3.11	34.77	22.82	China: Yunnan Province	25.197	102.021					1931
NHMUK	1996.49	Tupaia	belangeri	chinensis	Mainland	F			24.33	16.86					18.07	13.93		18.77				21.23		13.08	8.98	3.08	34.9	22.93	China: Yunnan Province	25.197	102.021					1931
NHMUK	1997.39	Tupaia	belangeri	chinensis	Mainland	F			23.84	16.57		25.7			17.41	13.43		18.24			30.69	20.46		12.84	8.98	3.06			China: Yunnan Province	25.197	102.021					1931
NHMUK	12.8.26.1	Tupaia	belangeri	chinensis	Mainland	M			24.31	16.62	32.19	26.09	11.9		18.05	13.78	25.44				31.46	21.23		13.81	8.72	3.35	35.56	22.92	Myanmar: Ma-chang Kai: Tengyueh	22.5	96.1					1912
NHMUK	13.12.8.4	Tupaia	belangeri	chinensis	Mainland	F			24.59	17.16		26.43			17.75							21.63		13.71	8.93	3.3	36.26	23.28	Myanmar: Ma-chang Kai: Tengyueh	22.5	96.1					1912
NHMUK	13.4.29.1	Tupaia	belangeri	chinensis	Mainland	M	44.61	44.22	24.62	16.73	31.8	25.76	11.76			13.61				42.63		21.3	12.55					23.23	China: Tengyueh: Ta Chupa	24.9947	98.5125					1912
NHMUK	14.10.23.1	Tupaia	belangeri	chinensis	Mainland	M	45.44	44.98	24.92	17.15	32.74	26.64	11.29	17.75	17.54	13.27	24.34	19.06	49.1	44.21	31.75	21.63	12.37	13.87	8.75	2.72	35.49	23.31	China: Yunnan Province: Yung-chang-fu	27.1167	99.15					1914
NHMUK	14.7.8.8	Tupaia	belangeri	chinensis	Mainland	M	42.58	42.09	22.94	15.98	30.6	24.59		17.45	15.99	12.5	23.99	18.9	46.1	41.82	29.3	19.47	11.44	12.53	8.15	2.98	33.28	21.54	Myanmar: Pyaunggaung	23	96.4666					1913		120
NHMUK	14.7.8.9	Tupaia	belangeri	chinensis	Mainland	F	45.21	44.69	25.12	17.57	32.7	26.71	11.7	17.46	16.51	12.68	23.8	18.61	48.19	44.61	31.73	21.35	11.93	12.44	7.98	3.15	34.92	23.58	Myanmar: Se-eng [Seien]	22.7167	97.5333					1913		163
NHMUK	16.7.29.43	Tupaia	belangeri	chinensis	Mainland	M	43.97	43.74	24.34	16.93	31.68	25.83	11.65	17.44	17.14	13.36	24.8	19.03	47.13	43.48	30.51	20.25	11.46	13.07	8.58	3.14	34.65	22.94	Bhutan: Duars: Hasimara	26.75	89.35					1916
NHMUK	16.7.29.45	Tupaia	belangeri	chinensis	Mainland	F	44.61	44.02			31.73	26.11	11.41	18.06	15.96	13.2	24.28	19.05	47.58	43.89	30.93	20.6	12.31	13.15	8.47	3.24	34.69	22.63	Bhutan: Duars: Hasimara	26.75	89.35					1915
NHMUK	16.7.29.46	Tupaia	belangeri	chinensis	Mainland	F	45.68	44.99	24.73	16.83	32.97	26.86	11.97	18.22	16.31	13.41	24.39	18.34	48.2	44.59	31.5	20.84	11.71	13	8.12	3.23			Bhutan: Duars: Hasimara	26.75	89.35					1916
NHMUK	16.7.29.47	Tupaia	belangeri	chinensis	Mainland	M	45.96	45.39	25.26	17.52	32.9	27.09	12.14	18.28		13.94	25.77	19.09	48.9	45.37	31.82	21.37	12.15	13.77	9	3.62	35.79	23.5	Bhutan: Duars: Bharnabhari	26.75	89.75					1916
NHMUK	16.7.29.48	Tupaia	belangeri	chinensis	Mainland	F	43.43	42.98	24.05	16.4	31.18	25.38		17.64	15.63	12.72	23.57	18.37	46.13	42.61	29.89	19.77	11.78	12.68	8.21	2.95	34.16	22.79	Bhutan: Duars: Bharnabhari	26.75	89.75					1916
NHMUK	1938.5.5.1	Tupaia	belangeri	chinensis	Mainland	M	45.95	45.42	24.83	24.85				17.95	18.06	14.03	25.46	19.3	49.44	44.43	32.19	21.85	12.09	13.64	9.2	3.34			Myanmar: Nam Tamai Valley	27.7	98.0167					1935
NHMUK	1938.8.2.1	Tupaia	belangeri	chinensis	Mainland	M			24.32	16.82						13.24	24.4	18.68	47.14		30.54	20.61		13.55	9.12	3.01	34.92	22.83	Nepal: Haraincha: Morang	26.6	87.3667					1938
NHMUK	20.11.1.24	Tupaia	belangeri	chinensis	Mainland	M	43.94	43.45	24.35	16.91	32.05		11.84	17.97		12.93	25.68	18.03	47.08	42.94	30.59	20.52	12.09	13.12	8.64	3.39	34.67	22.83	India: Meghalaya: Garo Hills: Tura	25.5167	90.2167					1920		156
NHMUK	20.11.1.25	Tupaia	belangeri	chinensis	Mainland	M	44.95	44.43	25.24	17.43	32.76	26.82	12.21	18.42	17.16	13.7	25.78	18.92	48.28	44.43	31.29	21.01	11.8	13.62	8.72	3.44	35.17	23.31	India: Meghalaya: Garo Hills: Tura	25.5167	90.2167					1920		128
NHMUK	20.11.1.26	Tupaia	belangeri	chinensis	Mainland	F	44.34	43.94	24.33	16.66	32.2	26.3	12.25	18.05	16.44	12.18	24.44	18.88	47.45	43.47	30.8	20.34	11.78	12.88	8.57	3.22	34.6	22.73	India: Meghalaya: Garo Hills: Dura Banda	25.5	90.3344					1920		142
NHMUK	20.11.1.27	Tupaia	belangeri	chinensis	Mainland	F	44.72	44.3	24.63	16.95	32.75	26.15	11.76	18.28	17.2	13.42	24.56	18.69	47.12	43.96	30.77	20.79	12.07	13.33	9.15	3.53	35.24	22.94	India: Meghalaya: Garo Hills: Dura Giri	25.5	90.5					1920		156
NHMUK	20.6.7.10	Tupaia	belangeri	chinensis	Mainland	M	45.74	45.18	25.13	17.75		26.91		18.06	17.31	13.18	24.44	19.09	49.06	44.57	31.78	21.76	11.63						India: Assam: Lohit Valley: Sadiya	27.8	95.4667					1919
NHMUK	20.6.7.11	Tupaia	belangeri	chinensis	Mainland	M			25.18	17.39	31.71	27.05	10.08	17.74	17.58	13.5	24.05				32.07	21.9		13.42	8.59	2.93	35.75	23.63	India: Assam: Lohit Valley: Sadiya	27.8	95.4667					1919
NHMUK	22.9.1.4	Tupaia	belangeri	chinensis	Mainland	M	43.96	43.47	24.61	17.16	31.26	25.94	10.92		18	13.5			47.09	42.63	30.72	20.52	12.06	12.97	8.68	3.03	34.65	23.29	China: Yunnan Province: Lichiang Range	27.8	100.267					1921
NHMUK	22.9.1.5	Tupaia	belangeri	chinensis	Mainland	M				16.34						12.8								11.61	7.76	2.57	33.32	22.45	China: Yunnan Province: Lichiang Range	27.8	100.267					1921
NHMUK	22.9.1.8	Tupaia	belangeri	chinensis	Mainland	M				16.81				17.53	17.77	13.72	24.54	19.8		42.43				12.83	8.94	3.18	34.16	22.66	China: Yunnan Province: Lichiang Range	27.8	100.267					1921
NHMUK	22.9.1.9	Tupaia	belangeri	chinensis	Mainland	M			23.44	16.47		24.77			16.92						29.95	20.18		12.81	8.18	3.03	33.73	22.2	China: Yunnan Province: hills east of Lichiang Valley	26.8671	100.431					1921
NHMUK	23.4.1.5	Tupaia	belangeri	chinensis	Mainland	M	45.51	44.94	24.59	17.22	32.13			17.79	18.2	13.65	25.03	19.42	48.83	44.5	31.97	21.62	11.73	13.66	9.05	3.34	35.37	23.11	China: Yunnan Province: Lichiang Range	27.8	100.267					1922
NHMUK	23.4.1.7	Tupaia	belangeri	chinensis	Mainland	F	44.06	43.45	24.23	17.08	31.34	26.24		17.59		12.9	23.86	18.98	47.65	42.75		20.61	11.78	12.83	8.76	3.04	34.8	23.22	China: Yunnan Province: Lichiang Range	27.8	100.267					1922
NHMUK	25.10.5.2	Tupaia	belangeri	chinensis	Mainland	M			24.27	16.85	31.7	26.12	10.8			13.68	26.14	19.7			31.88	21.31		13.69	8.54	3.19	35.92	22.73	China: Yunnan Province: Hills NW of Tengyueh	24.9947	98.5125					1924
NHMUK	25.10.5.3	Tupaia	belangeri	chinensis	Mainland	M			23.52	16.34					16.55	12.34					30.23	20.55		13.11	8.35	2.69	34.22	22.34	China: Yunnan Province: Hills NW of Tengyueh	24.9947	98.5125					1924
NHMUK	26.5.11.3	Tupaia	belangeri	chinensis	Mainland		46.4	45.87	24.89	17.35	32.92	26.9		17.67	17.66	13.17	25.08	19.36		45.07	32.08	21.53		14.3	9.15	3.16	36.53	23.19	China: Yunnan Province: Shweli [Ruili] Valley	24.0543	97.7774					1925
NHMUK	26.5.11.5	Tupaia	belangeri	chinensis	Mainland	M			25.28	17.31	32.37			17.92	18.38	14.09	25.42	19.74			32	21.76		12.75	8.44	3.05	35.94	23.6	China: Yunnan Province: Hills NW of Tengyueh	24.9947	98.5125					1925
NHMUK	32.11.1.8	Tupaia	belangeri	chinensis	Mainland	F	43.97	43.37		16.73		25.51		18.06		13.03		18.55	47.3	42.7	30.84		11.92		8.52	2.93	34.61		Myanmar: Hekamti	25.9978	95.6866					1930
NHMUK	36.12.26.8	Tupaia	belangeri	chinensis	Mainland	M			26.07	17.66		27.74			16.26						31.21	20.64		13.39	8.99	3.36	36.9	23.97	Myanmar: Maymyo: Madaya	22.2167	96.1167					1936
NHMUK	36.12.26.9	Tupaia	belangeri	chinensis	Mainland	F			25.06	17.36		27.3			17.12	12.98	24.62	19.19			31.73	21.12		12.64	8.27	3.29	35.18	23.63	Myanmar: Toungoo: Pynchaung Reserve	18.9332	96.5499					1935
NHMUK	63.5.9.11	Tupaia	belangeri	chinensis	Mainland		45.93	45.57	26.21	18.07	33.68	27.5		18	18.08	13.82	26.18	19.16	49.88	44.98	33.34	22.49		13.26	8.92	3.56	36.6	23.94	Myanmar: Pegu	17.3245	96.4722
NHMUK	8.11.14.14	Tupaia	belangeri	chinensis	Mainland	F			23.54	16.39					16.82	13.22					29.3	19.7				2.74	33.67	22.5	China: Yunnan Province: Mee Chee	23.7167	99.6
NHMUK	82.2.6.3	Tupaia	belangeri	chinensis	Mainland	F				17.26					16.97	13.02	23.92	19.01						12.72	8.3	3.08			India: Assam: Cachar: Dilkhush	24.6401	92.8408
NHMUK	85.8.18.8	Tupaia	belangeri	chinensis	Mainland	M			23.58	16.67					16.06	13.28					29.65	19.3				3.6	33.52	22.25	India: Manipur: Aimole	24.7702	93.8623					1881
NHMUK	85.8.18.9	Tupaia	belangeri	chinensis	Mainland	F			23.94	16.41	31.05	25.4			15.69	12.92	23.42	18.09			29.56	19.51		12.6	8.54	3.16	33.95	22.7	India: Manipur: Machi	24.509	94.1419					1881
NHMUK	9.7.20.1	Tupaia	belangeri	chinensis	Mainland	M								17.15	15.6	12.44	22.5	18.61		40.82			11.5	12.15	8.02	2.77	32.24	20.99	Myanmar: Sima: Kyitkyina	25.0333	97.7					1908
NHMUK	98.10.5.3	Tupaia	belangeri	chinensis	Mainland	M	46.73	46.14	25.83	18.11	33.97	27.65	11.38	18.46		14.22	25.92	19.08	50.15	45.73	32.79	22.47	12.25	14.18	9.13	3.33	36.59	24.02	Thailand: Chiang Mai	18.75	99					1898
NHMUK	98.10.5.4	Tupaia	belangeri	chinensis	Mainland	M	47.1	46.54	26	18.5	34.05	27.24	12.46	19.06	18.18	13.94	27.07	19.65		46.51	32.54	21.98							Thailand: Chiang Mai	18.75	99					1898
NHMUK	98.10.5.5	Tupaia	belangeri	chinensis	Mainland	M	45.6	45.28	25.41	17.98	33.54	26.78	11.96	18.48	17.59	14.04	25.38	18.85	48.86	44.62	31.35	21.26	12.21	12.85	8.5	3.45	35.58	23.66	Thailand: Chiang Mai	18.75	99					1898
NHMUK	98.10.5.6	Tupaia	belangeri	chinensis	Mainland	F	44.71	43.83	24.55	17.27	31.95	26.36	11.07	18.1		13.03	23.77	18.64	47.87	44.1	31.11	20.95	11.64	13.21	9.36	3.49			Thailand: Chiang Mai	18.75	99					1898
USNM	240117	Tupaia	belangeri	chinensis	Mainland	M	44.24	43.69	23.9	16.6	31.65	25.89	10.97	17.67		14.11	25.07	19.22		43.39	31.6	21.02		12.9	8.49	3.21	34.73	22.57	China: Yunnan Province: Li Kiang Plain	25.5	99.1167					1923
USNM	240118	Tupaia	belangeri	chinensis	Mainland	M			23.81	16.3	31.39	25.7			17.26	12.97	24.02				30.85	20.8		13.1	8.86	3.22	33.8	22.54	China: Yunnan Province: Yun Lung	25.8333	99.4667					1923
USNM	240119	Tupaia	belangeri	chinensis	Mainland	M			25.41	17.57	33.11	27.11	11.38	17.46		12.79	24.75	19.56			32.4			14.32	9.37	3.07	36.96	24.02	China: Yunnan Province: Tsao Chiang	25.6333	99.1167					1923
USNM	240120	Tupaia	belangeri	chinensis	Mainland				24.58	17.08	32.38	26.52		17.91	17.92	13.69	24.53	19.15			31.54	21.72		12.96	8.45	3.01	35.38	23.31	China: Yunnan Province	25	102					1923
YPM	MAM 310	Tupaia	belangeri	chinensis	Mainland	F	46.25	45.77	25.25	17.29	33.83	27.16	11.69	17.63		12.59	25.24	18.42	49.37	45.15	32.09	21.28	11.99	13.53	8.83	3.6	35.87	23.21	Thailand: Doi Inthanon: Ang Ka Peak	18.5833	98.4667					1937	320
YPM	MAM 311	Tupaia	belangeri	chinensis	Mainland	F	44.94	44.33	23.8	16.56	31.31	25.83	10.69	18.1	16.77	12.54	23.34	18.56	47.76	43.45	30.52	20.38	11.92	12.73	8.1	2.99	34.7	22.28	Thailand: Doi Inthanon: Ang Ka Peak	18.5833	98.4667					1937	363
AMNH	M-250028	Tupaia	belangeri	clarissa	Mainland	F	47.58	46.86	26.36	17.93		28.68		17.84	18.79	14.23	25.25	19.44	51.21	45.9	34.45	23.69	12.27	13.37	8.67	3.03	38.19	25.24	Thailand: Chumporn	10.5	99.1667					1973	356	145
AMNH	M-250029	Tupaia	belangeri	clarissa	Mainland	M	47.22	46.82	27.23	18.64	35.03	28.92	12.27	18.06	19.44	14.43	25.55	19.82	50.94	45.4	34.38	24.13	12.77	13.96	9.31	3.48	37.92	25.9	Thailand: Chumporn	10.5	99.1667					1973	333	128
CMNH	87906	Tupaia	belangeri	clarissa	Mainland	F	46.33				32.68	27.25	10.95	17.94	15.95	13.22	24.43	18.89	49.88	44.98	31.6	21.31	12.27	13.58	9.12	3.36	36.35	23.93	Thailand: Surat Thani Province: Tha Chang District: 15 km N and 23 km W of Ban Maruan	9.3	98.9667					1983	373	160
CMNH	87907	Tupaia	belangeri	clarissa	Mainland	F	48.79	48.24	28.04	18.69	36.31	30	12.79	17.65	19.1	13.94	24.93	19.5	52.4	47.2	35.53	24.69	12.35	13.6	8.92	3.25	38.59	26.21	Thailand: Surat Thani Province: Tha Chang District: 15 km N and 23 km W of Ban Maruan	9.3	98.9667					1983	347	124
NHMUK	55.1278	Tupaia	belangeri	clarissa	Mainland	M	43.86	43.6	23.98	16.71	31.28	25.19	11.57	18.09	17.34	13.21	25.32	18.57	46.9	43.07	29.98	19.62	12.09	13.28	8.72	3.27	34.32	22.37	Thailand: Nongkok: Grabi	8.06667	98.9167					1918
NHMUK	55.1279	Tupaia	belangeri	clarissa	Mainland	M	44.27	43.88	24.27	16.34	31.95	25.91	10.87	18.15		13.13	25.31	17.82	47.56	43.38	30.85	20.38	11.89	13.85	9.07	2.8	34.47	22.89	Thailand: Nongkok: Grabi	8.06667	98.9167					1918
NHMUK	55.128	Tupaia	belangeri	clarissa	Mainland	M	44.62	44.21	24.45	16.63	32.33	26.27	10.76	18.1	15.81	12.45	23.71	18.13	48.12	44.08	31.04	20.43	12.18	12.59	8.46	2.77	34.85	23.18	Thailand: Nongkok: Grabi	8.06667	98.9167					1918
NHMUK	55.1281	Tupaia	belangeri	clarissa	Mainland	M	43.39	43.09	24.36	17.01	31.07	25.09	10.69	18.2	16.92	12.83	24.01	18.06	46.31	42.51	29.85	19.72	12.14	13.47	8.61	2.93	33.7	22.92	Thailand: Nongkok: Grabi	8.06667	98.9167					1918
NHMUK	55.1282	Tupaia	belangeri	clarissa	Mainland	M	44.82	44.4	24.37	16.86	32.2	25.87	10.96	18.09		12.85	23.98	17.87	47.96	44.14	31.12	20.38	12.26	13.49	8.8	2.93	35.17	22.77	Thailand: Nongkok: Grabi	8.06667	98.9167					1918
NHMUK	55.1283	Tupaia	belangeri	clarissa	Mainland	F	42.92	42.39	24.02	16.97	31.01	25.61	11.25	18.49	16.46	13.62	23.69	18.49	45.79	41.9	30.31	20.04	11.74	12.53	8.05	2.82	33.74	22.68	Thailand: Nongkok: Grabi	8.06667	98.9167					1918
NHMUK	55.1284	Tupaia	belangeri	clarissa	Mainland	F	42.69	42.44	23.64	16.49	30.48	24.87	11.66	18.38	16.09	12.98	23.58	18.57	45.91	41.91	29.67	19.74	11.99	12.94	8.38	2.88	33.56	22.26	Thailand: Nongkok: Grabi	8.06667	98.9167					1918
NHMUK	55.1285	Tupaia	belangeri	clarissa	Mainland	F	44.14	43.82	24.49	17.09	32.21	25.91		18.28	16.63	13.34	23.99	18.02	47.5	43.12	30.76	20.67	11.9	13.37	8.46	2.99	34.71	22.96	Thailand: Nongkok: Grabi	8.06667	98.9167					1918
NHMUK	55.1286	Tupaia	belangeri	clarissa	Mainland	F			27.54	18.54	35.66	29.32				13.84			51.43		34.95	24.18	12.14	13.22	8.51	3.26	37.67	25.73	Thailand: Nongkok: Grabi	8.06667	98.9167					1917
NHMUK	55.1287	Tupaia	belangeri	clarissa	Mainland	F	43.37	43.07	24.07	17.03	31.09	25.32	10.54	18.16	16.33	13.07	23.91	18.47	46.8	42.71	29.68	19.52	11.92	12.78	8.57	2.91	33.9		Thailand: Nongkok: Grabi	8.06667	98.9167					1918
NHMUK	55.1288	Tupaia	belangeri	clarissa	Mainland	M			26.88	18.61					17.93	13.22						23.18		12.39	7.89	3.13	36.52	25.63	Thailand: Tasan: Chumpawn (220 ft)	10.4833	98.9167	67				1919
NHMUK	55.1289	Tupaia	belangeri	clarissa	Mainland	M			26.68	18.16		28.45			17.39				49.46			23.31			7.92	2.94	37.05	25.31	Thailand: Tasan: Chumpawn (220 ft)	10.4833	98.9167	67				1919
NHMUK	55.129	Tupaia	belangeri	clarissa	Mainland	M	47.87	47.07	27.51	18.6		29.48		17.97	19	14.05	25.3	18.63	51.64	45.94	35.77	24.87	12.11	13.36	9.08	3.62	37.67	25.61	Thailand: Tasan: Chumpawn (220 ft)	10.4833	98.9167	67				1919
NHMUK	55.1291	Tupaia	belangeri	clarissa	Mainland	F	46.99	46.27	26.87	18.39	35.52	28.68	11.83	18.13	18.02	13.47	24.6	18.96	49.9	45.14	34.01	23.75	12.41	13.27	8.3	3.34	37.48	25.72	Thailand: Tasan: Chumpawn (220 ft)	10.4833	98.9167	67				1919
NHMUK	55.1292	Tupaia	belangeri	clarissa	Mainland	F			27.38	18.87	36.13	29.22			18.37						35.17	24.56		13.65	9.11	3.32	37.98	25.76	Thailand: Tasan: Chumpawn (220 ft)	10.4833	98.9167	67				1919
NHMUK	55.1293	Tupaia	belangeri	clarissa	Mainland	F	45.39	44.78	26.17	18.03	33.75	27.61		18.09	17.87	13.61	23.52	18.99	48.69	43.65	32.98	22.62	12.28	11.98	7.74	2.96	36.08	24.65	Thailand: Tasan: Chumpawn (220 ft)	10.4833	98.9167	67				1919
NHMUK	55.1294	Tupaia	belangeri	clarissa	Mainland	F	45.57	44.91	25.98	18.09	33.83	27.83	12.34	17.94	17.51	13.39	23.22	18.69	49.09	43.83	33.2	22.93	11.95	12.5	8.13	2.8	35.99	24.69	Thailand: Tasan: Chumpawn (220 ft)	10.4833	98.9167	67				1919
NHMUK	55.1295	Tupaia	belangeri	clarissa	Mainland	M	48.63			19.02	37.06	30.11	12.47	18.02	18.74		24.99	18.59	51.87	46.86	35.75	25.17	13.05	13.74	9.42	3.52	38.52		Thailand: Renong River	9.95861	98.6525					1919
NHMUK	55.1296	Tupaia	belangeri	clarissa	Mainland	M	46.54	45.73	26.96	18.54	34.19	28.75	12.14	18.29	18.28	14.03	24.58	19.38	50.16	45.05	33.92	23.39	12.33	12.95	8.18	2.98	37.08	25.45	Thailand: Tapli (Klong Wan): Pakchan	10.5333	98.85					1919
NHMUK	55.1297	Tupaia	belangeri	clarissa	Mainland	F	45.77	45.15	26.78	18.18	33.66	27.91	11.95	18.28	18.24	13.36	23.91	19.11	49.08	44.33	33.1	22.73	12.27	12.11	8.24	3.06	36.43	25.53	Thailand: Tapli (Klong Wan): Pakchan	10.5333	98.85					1919
NHMUK	55.1298	Tupaia	belangeri	clarissa	Mainland	F	45.64	44.87	26.21	18.11	33.99	27.77	11.57	17.53	17.62	13.43	24.07	18.6	49.05	44.07	33.58	22.83	11.73	13.23	8.81	3.24	36.42	24.95	Thailand: Tapli (Klong Wan): Pakchan	10.5333	98.85					1919
NHMUK	55.1299	Tupaia	belangeri	clarissa	Mainland	F			25.61			27.91			18.55	13.86					33.66	22.97		12.79	8.43	3.13	36.57	24.52	Thailand: Tang Prau: Tahuatung	8.4	98.45					1919
NHMUK	78.2525	Tupaia	belangeri	clarissa	Mainland	M	48.45	47.78								14.35	26.51	19.7	52.01	46.17	35.41	24.16	12.81	13.81	9.46	3.21	38.72	26.08	Myanmar: South Tenasserim: Victoria Point	9.97663	98.5509
NHMUK	14.12.8.100	Tupaia	belangeri	clarissa	Mainland	F				18.06				17.98	17.42			19.39					11.98	12.61	8.35	3.02	36.84	24.85	Myanmar: Tenasserim: Bankachon	10.15	98.6					1914
NHMUK	14.12.8.95	Tupaia	belangeri	clarissa	Mainland	F	47.39	46.56	27.03	18.1	35.09	29.13	11.62	17.6		13.52		18.86	51.05	45.57	34.84	24.04	12.37	13.21	8.71	3.27	37.46	25.32	Myanmar: Tenasserim Town	12.0833	99.0167					1914
NHMUK	14.12.8.96	Tupaia	belangeri	clarissa	Mainland	M	48.6	47.93	27.41	18.12	36.35	29.61	12.71	18.21	19.22	14.85	25.37	19.62	51.92	46.7	35.28	24.59	12.93	13.53	8.86	3.52	38.31	25.5	Myanmar: Tenasserim: Bankachon	10.15	98.6					1913		163
NHMUK	14.12.8.97	Tupaia	belangeri	clarissa	Mainland	M	47.83	47.15	27.5		35.76	29.01	12.32	18.01	19.02	14.24	25.12	19.21	51.13	46.2	34.65	23.92	12.68	13.36	8.92	3.23	37.94	26	Myanmar: Tenasserim: Bankachon	10.15	98.6					1914
NHMUK	14.12.8.98	Tupaia	belangeri	clarissa	Mainland	M	48.91	48.08	28.13	19.03	36.33	30.33	11.5	17.75	18.12	13.97	24.94	19.36	52.23	46.55	36.01	25.32	12.71	13.84	8.94	3.32	38.61	26.54	Myanmar: Tenasserim: Bankachon	10.15	98.6					1913
NHMUK	14.12.8.99	Tupaia	belangeri	clarissa	Mainland	F	48.12	47.44	27.92	18.68	36.05	30.05	12.84		18.62	14.02	25.15	19.18	51.35	46.08	35.42	24.47	12.51	13.1	8.44	3.51	38.74		Myanmar: Tenasserim: Bankachon	10.15	98.6					1913
NHMUK	17.3.25.1	Tupaia	belangeri	clarissa	Mainland	F	47.62	46.69	26.64	17.93	35	28.98	12.08	18.37		13.58	24.71	18.76	51.02	45.32	34.76	24.02	12.21			3.18	37.63		Myanmar: Tenasserim: Bankachon	10.15	98.6					1913
USNM	104357	Tupaia	belangeri	clarissa	Mainland	M	47.16	46.52	26.7	18.15	34.66	28.24	11.51	17.89		13.64	24.16	19.05	50.75	45.4	34.68	23.87	12.18	12.92	8.47	3.15	37.48	25.41	Myanmar: Tenasserim: Tanjong Badak	10.0167	98.55					1900	330
USNM	104358	Tupaia	belangeri	clarissa	Mainland	M			26.22	17.67	33.56	27.63				13.56					33.4		12.6	13.25	8.45	3.21	36.31	24.8	Myanmar: Tenasserim: Bokpyin: Bokpyin Township	11.2667	98.7667					1900	323
USNM	124284	Tupaia	belangeri	clarissa	Mainland	M	48.62	47.64	26.93		36.18	29.39		17.88		14.73	25.42	18.81	52.39	46.86	35.43	24.53	12.44	13.59	9.25	3.59	38.22	25.56	Myanmar: Tenasserim: Telok Besar	10.3667	98.5426					1904	353
FMNH	38871	Tupaia	belangeri	cochinchinensis	Mainland	M	47.19	46.74	25.78	17.91		27.28		17.56	17.07	14.13	25.09	18.72	50.15	46.44	32.06	21.45	12.55	14.17	8.88	3.47	36.63	24.02	Vietnam: Cap St Jacques [Vung Tau]	10.3516	107.067					1932	400
MNHN	1961-756	Tupaia	belangeri	cochinchinensis	Mainland	M	45.57	45.08	24.49	16.79		26.28		17.96		15.12	26.15	19.25	48.52	44.77	31.86	20.95	12.79	13.55	8.43	3.07	35.24	23.01	Vietnam: Ho Chi Minh City	10.8154	106.631					1980
MNHN	1971-804	Tupaia	belangeri	cochinchinensis	Mainland	M	46.41			16.85				18.02		14.08	25.68	18.28	50.56	45.35	32.39	21.79	12.88	15	9.67	3.46	35.32	23.11	Cambodia: Kampot	10.7859	104.296					1967
MNHN	1980-264	Tupaia	belangeri	cochinchinensis	Mainland	F			25.17	17.68												21.38			8.77	3.28			Cambodia	12.5538	104.88
NHMUK	26.11.17.1	Tupaia	belangeri	cochinchinensis	Mainland	F	49.25	49.12	27.75	19.1	35.22	29.29	12.56	19.3	19.63	14.88	27.27	20.24	53.32	48.97	35.29	24.18	13.17	15.31	10.19	3.61	39.7	26.22	Vietnam: Trangbom (East of Saigon [Ho Chi Minh City])	10.95	107.017						370
USNM	258008	Tupaia	belangeri	cochinchinensis	Mainland	F			27.72	19.04		29.7														3.74	39.74	26.44	Vietnam: Bien Hoa	10.95	106.817					1932	366
USNM	320638	Tupaia	belangeri	cochinchinensis	Mainland	M	50.34	49.98	28.7	19.55	35.77	30.42	11.09	19.3		15.63	28.32	19.76	54.05	48.85	35.99	25.03	13.48	15.43	10.01	3.97	39.38	26.74	Vietnam: Tuyen Duc: 2 km S of Dalat, Saigon Road (1550 m)	11.9333	108.417	1550				1960	367
USNM	320640	Tupaia	belangeri	cochinchinensis	Mainland	M	48.59	48.18	26.91	18.44	35.14	29.28		17.88	18.77	14.5	26.77	19.59	52.34	47.46	34.41	23.44	12.88	14.98	9.4	3.89	38.52	25.42	Vietnam: Tuyen Duc: Dalat: Thac Da Tan La (1550 m)	11.9333	108.417	1550				1960	364
USNM	320641	Tupaia	belangeri	cochinchinensis	Mainland	M	50.16	49.51	28.28	19.15		30.26		18.78		15.46	26.94	19.9	53.95	49.27	35.83		12.57	14.45	9.36	3.97	39.09	26.27	Vietnam: Lam Dong: Dijiring (1000 m)	11.5833	108.067	1000				1960	384
USNM	320643	Tupaia	belangeri	cochinchinensis	Mainland	M	49.86	49.29	27.53	19.73	35.4	29.15	12.29	19.41		15.29	27.76	20.09	52.83	48.6	35.29	24.27	12.54	14.86	9.3	3.91	38.96	26	Vietnam: Ninh Thuan: Ap Hung Lam (1100 m)	11.6833	107.967	1100				1960	381
USNM	320649	Tupaia	belangeri	cochinchinensis	Mainland	F	48.89	48.39	27.53	18.66	34.98	29.31	12.37	19.23	18.82	14.73	26.66	20.08	52.49		35.09	23.62	12.87	13.69	8.88	3.6	38.26	25.95	Vietnam: Ninh Thuan: Ap Hung Lam (1100 m)	11.6833	107.967	1100				1960	370
USNM	320650	Tupaia	belangeri	cochinchinensis	Mainland	M	48.94	48.29	27.24		34.7	29.2	11.77	19.08	19.77	15.51	28.21	20.85	52.77	47.29	34.68	23.81	12.61	14.77	9.25	3.8	38.81	25.76	Vietnam: Ninh Thuan: Ap Hung Lam (1100 m)	11.6833	107.967	1100				1960	346
USNM	320655	Tupaia	belangeri	cochinchinensis	Mainland	F	49.63	49.02	27.58	19.15	35.45	29.35	12.34	19.3	18.98	15.11	26.37	20.01	53.13	48.53	35.53	24.08	13.6	14.81	9.67	3.53	39.01	26.17	Vietnam: Ninh Thuan: Ap Hung Lam (1000 m)	11.6833	107.967	1000				1960
USNM	320656	Tupaia	belangeri	cochinchinensis	Mainland	M	48.97	48.79	27.75	18.85	35.16			18.52	18.48	14.35	26.7	19.85	52.53	48.53	34.87	23.88	13.08	14.6	9.71	3.89	38.38	25.8	Vietnam: Ninh Thuan: Ap Hung Lam (1000 m)	11.6833	107.967	1000				1960	362
USNM	320657	Tupaia	belangeri	cochinchinensis	Mainland	M	48.06	47.59	27.04	19.16	34.44	28.9	11.04	18.33	19.19	15.06	27.08	19.85	51.49	47.28	34.03	23.17	12.11	14.88	9.65	3.79	38.6	26.12	Vietnam: Ninh Thuan: Ap Hung Lam (1000 m)	11.6833	107.967	1000				1960	333
USNM	320660	Tupaia	belangeri	cochinchinensis	Mainland	F	47.37	46.89	26.64	18.81	33.72	28.09		18.73	18.91	14.36	25.91	19.96	51.22	46.69	33.84	22.8	13.11	14.44	9.2	3.39	37.61	25.62	Vietnam: Lam Dong: Dijiring (1000 m)	11.5833	108.067	1000				1960	358
USNM	320662	Tupaia	belangeri	cochinchinensis	Mainland	F	48.66	48.21	26.86	18.53	34.72	28.86	11.84	18.39		14.46	25.74	19.43	52.17	47.29	34.24		12.89	15.37	10.21	3.4	38.14	25.3	Vietnam: Ninh Thuan: Ap Hung Lam (1000 m)	11.6833	107.967	1000				1960	371
USNM	320663	Tupaia	belangeri	cochinchinensis	Mainland	F	50.98	50.21	28.03	19.12	36.35	29.97	12.73	19.21		14.63	26.53	20.46	54.51	48.93	35.67	24.44	13.78	15.43	10.4	3.84			Vietnam: Lam Dong: Dijiring (1000 m)	11.5833	108.067	1000				1960	391
USNM	320664	Tupaia	belangeri	cochinchinensis	Mainland	F				18			12.15	18.08	18.08		25.78	19.37		44.51			12.51	13.6	9.04	3.63	36.82	24.8	Vietnam: Lam Dong: Dijiring (1000 m)	11.5833	108.067	1000				1960	373
USNM	320667	Tupaia	belangeri	cochinchinensis	Mainland	M	50.58	50.2	28.15	19.02	36.26	30.61	12.13	19.71	19.64	15.28	28.96	20.87	54.92	49.19	37.26	25.74	13.34	15.14	9.85	4.52	40.09	26.32	Vietnam: Lam Dong: Dijiring (1000 m)	11.5833	108.067	1000				1960	381
USNM	320669	Tupaia	belangeri	cochinchinensis	Mainland	F	49.07	48.66	27.63	19.1	35.38	28.91	12.6	19.38	19.64	14.58	26.94	19.54	53.04	47.85	34.71	23.66	12.93	15.11	9.8	3.79	38.92	26.06	Vietnam: Lam Dong: Dijiring (1000 m)	11.5833	108.067	1000				1960	360
USNM	320670	Tupaia	belangeri	cochinchinensis	Mainland	M	49.11	48.64	27.27	18.94	34.24	28.8		19.16		14.3	28.19	20.16	51.62	47.48	34.47		12.89	14.53	9.65	3.99	38.79	25.74	Vietnam: Lam Dong: Dijiring (1000 m)	11.5833	108.067	1000				1960	364
USNM	320673	Tupaia	belangeri	cochinchinensis	Mainland	F	48.34	47.84	26.83	18.3	35.22	28.7	13.01	18.88	18.6	14.35		20.16	52.89	47.07	34.94	23.71	13.17	13.85	8.82	3.82	38.9	25.56	Vietnam: Lam Dong: Dijiring (1000 m)	11.5833	108.067	1000				1960	388
USNM	320676	Tupaia	belangeri	cochinchinensis	Mainland	M	49.86	49.42	27.79	19	35.66	29.91	11.48	19.3	20.38	15.61	27.76	20.27	54	48.9	35.72	24.63	13.49	15.65	9.89	4.01	39.65	26.06	Vietnam: Lam Dong: Dijiring (1000 m)	11.5833	108.067	1000				1960	370
USNM	320681	Tupaia	belangeri	cochinchinensis	Mainland	M	51.91	51.28	29.53	19.52	36.9	31.09	11.73	19.9		15.21	28.44	20.7	55.44	49.48	36.47	25.2	13.49	14.75	10.23	3.81	40.73	27.25	Vietnam: Lam Dong: Dijiring (1000 m)	11.5833	108.067	1000				1960	380
USNM	320682	Tupaia	belangeri	cochinchinensis	Mainland	M	50.11	49.4	28.51	19.57	36.73	30.33	12.62	19.44	20.32	15.49	28.21	20.47	54.17	48.77	36.36	25.08	13.55	14.7	9.39	4.2	39.93	26.81	Vietnam: Lam Dong: Dijiring (1000 m)	11.5833	108.067	1000				1960	368
USNM	320683	Tupaia	belangeri	cochinchinensis	Mainland	M	49.5	49.1	27.43	19.15	35.27	28.85	12.95	18.9	18.14	13.9	27.09	19.96	52.96	48.65	34.91	23.72	12.96	13.62	8.55	3.85	38.7	25.64	Vietnam: Lam Dong: Blao (600 m)	11.5333	107.8	600				1960	372
USNM	320686	Tupaia	belangeri	cochinchinensis	Mainland	F	49.32	48.83	27.42	19.05		28.9		18.64	18.89	14.44	26.24	20.03	52.17	47.99	34.45	23.77	12.9	14.49	9.61	3.72	38.21	25.66	Vietnam: Lam Dong: Blao (700 m)	11.5333	107.8	700				1960	374
USNM	320687	Tupaia	belangeri	cochinchinensis	Mainland	M	51.85	51.11	29.02	19.89	37.5	31.5	12.23	19.16	20.13	15.19	28.43	20.54	55.67		37.1	25.74	13.14	15.68	10.3	3.84	40.84	27.24	Vietnam: Lam Dong: Blao (700 m)	11.5333	107.8	700				1960	360
USNM	320690	Tupaia	belangeri	cochinchinensis	Mainland	M	49.81	49.38	28.01	19.21	35.95	29.77	11.89	18.66	19.03	14.6	25.38	19.58	52.9	49.22	35.75	24.64	12.77	14.73	9.95	3.81	39.13	26.32	Vietnam: Lam Dong: Blao (600 m)	11.5333	107.8	600				1960	357
USNM	320691	Tupaia	belangeri	cochinchinensis	Mainland	M	50.1	49.66	27.27	18.95	35.78		11.71	19.45	19.98	15.73	27.96	20.64	53.63	49.18	35.37	24.44	13.78	15.07	10.18	4.21	39.45	25.75	Vietnam: Lam Dong: Blao (600 m)	11.5333	107.8	600				1960	382
USNM	320695	Tupaia	belangeri	cochinchinensis	Mainland	M	49.85	49.59	28.35	18.94	35.64	29.87	11.39	18.98		15.18	27.63	20.6	53.66	48.42	35.71	24.43	12.89	15.82	9.89	3.82			Vietnam: Lam Dong: Blao (600 m)	11.5333	107.8	600				1960	382
USNM	320696	Tupaia	belangeri	cochinchinensis	Mainland	M	51.25	50.64	28.61	19.99	36.74	30.64	12.42	19.43	20.08	15.38	27.83	20.37	54.66	49.97	36.64	25.5	13.39	15.98	10.65	3.96	39.79	26.84	Vietnam: Lam Dong: Blao (600 m)	11.5333	107.8	600				1960	374
USNM	320697	Tupaia	belangeri	cochinchinensis	Mainland	M	48.19	47.88	26.97	18.42		28.29		19.11	19.04	15.36	26.78	19.93	51.86	47.61	33.99	22.96	13.24	14.26	9.15	3.67	37.84	25.44	Vietnam: Lam Dong: Blao (600 m)	11.5333	107.8	600				1960	350
USNM	320698	Tupaia	belangeri	cochinchinensis	Mainland	F	48.24	47.81	27.1	18.75	34.56	28.68		18.81	18	14.43	25.66	20.46	51.83	47.42	33.8	22.69		14.54	9.52	3.24	38.58	25.73	Vietnam: Lam Dong: Blao (600 m)	11.5333	107.8	600				1960	365
USNM	320701	Tupaia	belangeri	cochinchinensis	Mainland	M	50.68	50.14	27.93	19.52	35.93	30.21		19.65	20.1	15.32	28.64	20.41	53.57	48.85	36.27	25.2	13.68	15.23	10.14	4.07	39.69	25.8	Vietnam: Lam Dong: Blao (700 m)	11.5333	107.8	700				1960	375
USNM	320702	Tupaia	belangeri	cochinchinensis	Mainland	M	49.48	49.08	27.65	18.84	35.09	29.42	11.51	18.8		15.27	27.47	19.9	53.11	48.04	34.84	23.91	13.48	14.34	9.35	3.67	38.17	25.64	Vietnam: Lam Dong: Blao (600 m)	11.5333	107.8	600				1960	370
USNM	320704	Tupaia	belangeri	cochinchinensis	Mainland	M	50.28	49.95	27.81	18.86	36.37	29.89	13.57	19.49	19.33	14.89	27.68	20.31	53.78	49.1	35.72	24.36	13.4	14.98	10.08	3.95	39.88	26.42	Vietnam: Lam Dong: Blao (600 m)	11.5333	107.8	600				1960	390
USNM	320706	Tupaia	belangeri	cochinchinensis	Mainland	F	48.57	47.95	26.89	18.5	34.73	28.91	12.07	19.11	19.18	14.7	27.07	20.39	51.83	47.71	34.48	23.29	12.86	15.59	9.98	3.67	38.58	25.56	Vietnam: Lam Dong: Blao (600 m)	11.5333	107.8	600				1960
USNM	320712	Tupaia	belangeri	cochinchinensis	Mainland	F	45.55	44.76	24.65	17.49	32.05	26.76		17.37	16.52	13.13	24.08	18.28	48.87	44.68	31.75	21.06	12.06	13.25	8.73	3.4	35.28	23.3	Vietnam: Binh Thuan: Song Trao (300 m)	11.1833	108.15	300				1960	350
USNM	320713	Tupaia	belangeri	cochinchinensis	Mainland	M	45.56	44.95	24.66	17.44	32.37	26.76	11.12	17.98	17.01	14.05	25.36	18.55	49.15	44.43	31.78	21.1	12.5	13.98	8.9	3.42	35.08	23.08	Vietnam: Binh Thuan: Song Trao (300 m)	11.1833	108.15	300				1960	352
USNM	320714	Tupaia	belangeri	cochinchinensis	Mainland	F	45.71	45.22	25.24	17.85	32.74	26.76	11.56	17.39	16.13	13.26	23.53	18.17	48.53	44.82	31.31	20.9	11.78	13.3	8.44	3.12	35.3	23.76	Vietnam: Binh Thuan: Song Trao (300 m)	11.1833	108.15	300				1960	370
USNM	320715	Tupaia	belangeri	cochinchinensis	Mainland	M	45.1	44.67	24.78	17.3	31.65	25.97		17.74		14	24.17	18.72	47.92	44.3	30.8	20.49	12.21	13.37	8.81	2.99	34.73	23.22	Vietnam: Ninh Thuan: 6 km N of Tan My (100 m)	11.7167	108.8	100				1960	357
USNM	320716	Tupaia	belangeri	cochinchinensis	Mainland	F	44.7	44.12	24.34	17.09	31.45	25.71		17.72	15.75	12.99	23.34	17.78	47.44	44.05	30.78	20.52	11.97	13.51	8.78	3.04	34.5	23.12	Vietnam: Ninh Thuan: 6 km N of Tan My (100 m)	11.7167	108.8	100				1960	351
USNM	320722	Tupaia	belangeri	cochinchinensis	Mainland	F	43.93	43.52	24.31	17.42		25.63		17.28		13.17	23.17	18.33	46.45	42.91	30.2	19.65	11.85	12.03	7.71	2.98	34.24	23.01	Vietnam: Ninh Thuan: 6 km N of Tan My (100 m)	11.7167	108.8	100				1960	356
USNM	320723	Tupaia	belangeri	cochinchinensis	Mainland	M	45.18	44.64	24.49	17.24	31.87	25.92		17.49	16.1	13.38	23.82	18.84	47.6	44.04	30.82	20.66	12.2	13.49	8.87	3.23	34.67	23.11	Vietnam: Ninh Thuan: 6 km N of Tan My (100 m)	11.7167	108.8	100				1960	356
USNM	320724	Tupaia	belangeri	cochinchinensis	Mainland	M	45.02	44.59	24.96	17.65		26.02		18.16	16.12	13.95	24.74	18.6	48.07	44.1	30.92	20.25	12.38	13.03	8.54	3.19	34.76	23.55	Vietnam: Ninh Thuan: 6 km N of Tan My (100 m)	11.7167	108.8	100				1960	357
USNM	320727	Tupaia	belangeri	cochinchinensis	Mainland	M	49.53	49.3	27.87	19.44		29.25		19.28		15.5	27.82	20.24	53.12	48.89	35.53	24.08	13.25	15.5	9.77	3.91	39.42	26.22	Vietnam: Ninh Thuan: 5 km NW of Krong Pha (500 m)	11.8333	108.7	500				1960	370
USNM	320729	Tupaia	belangeri	cochinchinensis	Mainland	F	44.49	43.76	24.54	17.49	31.46	25.95		17.8	15.92	13.26	23.28	18.4	47.17	43.54	30.45	20.11	12.05	12.51	8.35	3.13	34.36	23.39	Vietnam: Ninh Thuan: 6 km N of Tan My (100 m)	11.7167	108.8	100				1960	335
USNM	320730	Tupaia	belangeri	cochinchinensis	Mainland	M	45.39	45.16	24.67	17.29	31.74	26.03	10.95	17.71	16.05	13.99	24.51	18.5	48.72	44.22	31.06	20.47	12.45	13.55	8.74	3.23	35.08	23.05	Vietnam: Ninh Thuan: 6 km N of Tan My (100 m)	11.7167	108.8	100				1960	352
USNM	320732	Tupaia	belangeri	cochinchinensis	Mainland	M	46.3	45.85	24.99	17.42	32.17	26.36	10.7	17.64	16.64	13.86	25.52	18.38	48.93	45.11	31.4	20.76	12.36	12.77	7.93	3.08	35.53	23.6	Vietnam: Ninh Thuan: 5 km NW of Krong Pha (500 m)	11.8333	108.7	500				1960	345
USNM	320733	Tupaia	belangeri	cochinchinensis	Mainland	M	44.69	44.2	24.44	17.63	31.33	25.53		17	15.69	13.49	23.56	17.91	47.73	43.87	30.7	19.99	12.14	12.47	8.04	3.09	34.22	22.97	Vietnam: Ninh Thuan: 6 km N of Tan My (100 m)	11.7167	108.8	100				1960	340
USNM	320734	Tupaia	belangeri	cochinchinensis	Mainland	M	45.08	44.68	24.31	17	31.81	25.52	11.29	18.29	17.43	14.07	25.65	18.67	48.29	43.94	30.92	20.47	12.7	13.51	8.6	3.3	34.66	22.93	Vietnam: Ninh Thuan: Nha Ho (50 m)	11.6333	108.7	50				1960	355
USNM	320735	Tupaia	belangeri	cochinchinensis	Mainland	F	45.38	44.85	24.13	17.22	31.99	25.83	11.59	18.55		14.02	24.58	18.95	47.67	44.3	30.39	20.38	12.48	13.47	8.35	3.42	34.89	22.84	Vietnam: Ninh Thuan: Nha Ho (50 m)	11.6333	108.7	50				1960	350
USNM	320736	Tupaia	belangeri	cochinchinensis	Mainland	F	45.46	44.85	24.61	17.54	32.01	25.94	11.16	18.32	16.65	14.05	24.76	18.98	48.13	44.57	30.81	20.36	11.76	13.67	8.74	3.28	35.14	23.38	Vietnam: Ninh Thuan: Nha Ho (50 m)	11.6333	108.7	50				1960	362
USNM	320737	Tupaia	belangeri	cochinchinensis	Mainland	M	44.76	44.37	24.44	17.35	31.31	25.8		17.81	16.4	13.74	24.14	18.55	48.1	43.98	30.33	19.6	12.59	12.72	8.24	3.12	34.21	22.9	Vietnam: Ninh Thuan: 6 km N of Tan My (100 m)	11.7167	108.8	100				1960	355
USNM	320770	Tupaia	belangeri	cochinchinensis	Mainland	M	49.96	49.47	27.46	19.11	36.12	29.69	12.47	19.11	20.39	16.05	28.48	20.41	53.2	49.24	35.28	24.19	13.1	15.37	10.3	3.98	39.66	25.8	Vietnam: Long Khanh: Caryu Danar (200 m)	11.4333	107.517	200				1961	380
USNM	320771	Tupaia	belangeri	cochinchinensis	Mainland	F	50.49	49.85	28.34	19.99	36.81	30.46	12.99	20	20.4	15.81	27.5	20.56	54.13	49.42	36.15	25	12.95	14.63	9.54	3.76	40.27	26.85	Vietnam: Long Khanh: Caryu Danar (200 m)	11.4333	107.517	200				1961	376
USNM	320772	Tupaia	belangeri	cochinchinensis	Mainland	F	50.08	49.72	28.12	19.57	35.59	29.61		18.88	19.04	14.51	25.92	20.45	53.56	48.64	35.45	24.38	13	14.08	9.86	3.36	39.88	26.59	Vietnam: Long Khanh: Caryu Danar (200 m)	11.4333	107.517	200				1961	392
USNM	320773	Tupaia	belangeri	cochinchinensis	Mainland	M	51.58	51.12	29.1	20.37		31.16		18.99	19.36	14.92	27.5	20.13	56.04	50.72	37.33	25.78	13.14	15.5	10.42	4	40.15	26.71	Vietnam: Phluoc Tuy: 2 km NE of Phuoc Hai	10.4333	107.3					1961	408
USNM	320774	Tupaia	belangeri	cochinchinensis	Mainland	M	50.63	50.12	27.97	19.29	36.82	29.9		20.06		15.33	28.2	20.96	54.3	49.19	36.07	25.3	13.41	14.11	8.98	3.9	39.89	26.19	Vietnam: Phluoc Tuy: 2 km NE of Phuoc Hai	10.4333	107.3					1961	400
USNM	320775	Tupaia	belangeri	cochinchinensis	Mainland	F			27.68	19.53	35.44	29.75										23.56		15.03	10.08	3.88	38.83	25.87	Vietnam: Tuyen Duc: Fyan (1200 m)	11.8833	108.2	1200				1961	375
USNM	320777	Tupaia	belangeri	cochinchinensis	Mainland	M	50.27	49.77	28.51	20.37	35.96	29.87	11.73	19.2	19.66	15.73	27.76	19.99	54.4	49.7	35.74	24.8	13.6	15.58	9.82	3.99	40.01	26.66	Vietnam: Tuyen Duc: Fyan (1200 m)	11.8833	108.2	1200				1961	375
USNM	321548	Tupaia	belangeri	cochinchinensis	Mainland	F			25.89	17.82		27.65			16.8	13.64	25.21	18.83			32.6	21.81		13.99	8.91	3.37	36.51	24.23	Cambodia: Kampot: 2 km SE of Damrey Phong	10.7833	104.217					1961	376
USNM	355448	Tupaia	belangeri	cochinchinensis	Mainland	F	49.1	48.25	27.01	18.94	34.87	29.09		18.92	18.36	14.42	26.9	19.99	52.78		35.19	23.95	13.17	15.06	9.63	3.63	39.35	25.84	Vietnam: Lam Dong: Dijiring (1200 ft)	11.5833	108.067	366				1960
FMNH	46642	Tupaia	belangeri	concolor	Mainland	M	47.68	47.19	25.83	17.39		27.68		17.98	17.31	14.36	25.93	19.09	51.6	46.76	32.92	22.05	12.23	13.62	8.71	3.37	37.24	24.38	Vietnam: Annam: Eaktur: 25 mi E of Ban Me Thuot	12.6667	108.42					1937	368
MNHN	1929-370	Tupaia	belangeri	concolor	Mainland	F	42.37			16.63				17.52	16.05	13.6	23.14	18.84	45.44	41.39	28.98	19.09	11.86	11.94	8.21	2.87	32.94	22.16	Cambodia: Siem Reap	13.3517	103.85					1927
MNHN	1929-371	Tupaia	belangeri	concolor	Mainland	F			23.59	16.57					16.12	13.13					29.04	19.14			8.63	2.93	33.18	22.45	Cambodia: Siem Reap	13.3517	103.85					1927
MNHN	1990-501	Tupaia	belangeri	concolor	Mainland	M	51.06	50.39	28.8	19.54		30.26		18.7	19.25	14.74	26.17	19.59	54.84	49.02	37.79	26.48	13.24	13.75	9.13	3.43			Thailand: Khao Soi Dao: 10 km W of Pong Nam Ron	12.9139	102.247					1986
MNHN	1990-502	Tupaia	belangeri	concolor	Mainland	M	48.96	48.41	27.85	19.05				18.87	19.92	15.02	26.9	19.9	52.54	46.78	35.76	24.28	13.2	13.82	9.28	3.35	39.09	26.32	Thailand: Khao Soi Dao: 10 km W of Pong Nam Ron	12.9139	102.247					1986
MNHN	1990-503	Tupaia	belangeri	concolor	Mainland	F	49.35	49.06	28.1	19.03				18.23		14.06	25.14	19.3	52.47	47.72	35.43	24.95	12.42	13.1	8.86	3.17	39.46	26.86	Thailand: Khao Soi Dao: 10 km W of Pong Nam Ron	12.9139	102.247					1986		180
MNHN	1990-504	Tupaia	belangeri	concolor	Mainland	F	47.85	47.47	27.41	18.69		28.44		18.2	18.69	14.06	25.57	19.02	51.05	46.09	34.61	23.52	12.71	13.39	8.89	2.89	38.25	26.44	Thailand: Khao Soi Dao: 10 km W of Pong Nam Ron	12.9139	102.247					1986		180
MNHN	1990-505	Tupaia	belangeri	concolor	Mainland	F	47.67	47.43	27.75	18.93				18.24			24.83	19.39				23.39		12.71	8.33	2.79	38.34	26.25	Thailand: Khao Soi Dao: 10 km W of Pong Nam Ron	12.9139	102.247					1986		150
MNHN	1990-506	Tupaia	belangeri	concolor	Mainland	M	48.73	48.37	28.07	19.49		29.23		18.83	19.29	14.6	26.68	19.74	52.1	47.59	35.49	24.17	13.32	14.06	9.03	3.53			Thailand: Khao Soi Dao: 10 km W of Pong Nam Ron	12.9139	102.247					1986		170
MNHN	1990-507	Tupaia	belangeri	concolor	Mainland	F	47.85	47.32	27.46	18.86				18.25		13.81	24.21	19.46	51.43	46.15	35.5	24.45	12.91	13.1	8.81	2.83	38.27	26.38	Thailand: Khao Soi Dao: 10 km W of Pong Nam Ron	12.9139	102.247					1986		160
MNHN	1990-508	Tupaia	belangeri	concolor	Mainland	M	49.15	48.81	27.89	18.79	35.57			19.08		14.68	26.2	19.82	52.97			24.74	13.09	13.85	9.41	3.39	39.15	26.67	Thailand: Khao Soi Dao: 10 km W of Pong Nam Ron	12.9139	102.247					1986		190
MNHN	1990-509	Tupaia	belangeri	concolor	Mainland	M	49.56	49.01	28.04	19.1	35.57			19.07	19.59	15.02	26.44	20.29	53.33	48.35	36.21	24.71	13.01	13.89	9.41	3.57	39.74	26.89	Thailand: Khao Soi Dao: 10 km W of Pong Nam Ron	12.9139	102.247					1986		170
NHMUK	15.11.4.32	Tupaia	belangeri	concolor	Mainland	M	49.73	49.29	27.48	18.93	35.8	29.18	13.22	19.45	17.32	14.53	27.03	20.03	53.07	49.12	33.98	22.69	13.48	15.43	10.93	3.65	39.46	26.03	Thailand: Klong Yai	11.7667	102.9					1915	390
NHMUK	15.11.4.33	Tupaia	belangeri	concolor	Mainland	M	50.39	49.94	27.72	18.83	36.59	29.55	12.34	19.03	18.24	14.73	27.42	19.5	54.42	49.98	34.67	23.17	13.57	15.21	10.52	3.71	39.24	25.75	Thailand: Klong Yai	11.7667	102.9					1915	400
NHMUK	15.11.4.34	Tupaia	belangeri	concolor	Mainland	F	48.74	48.19	26.13	18.2	34.54	28.02	12.2	19.19	16.93	13.42	25.5	18.96	51.98	48	33.56	22.23	12.59	14.42	9.87	3.47	37.68	24.9	Thailand: Klong Yai	11.7667	102.9					1915	391
NHMUK	15.11.4.35	Tupaia	belangeri	concolor	Mainland	F	45.39	44.89	24.47	16.94	32.43		11.23	19.1	16.85	13.91	25.1	19.13	48.84	44.98	31.6	20.68	12.71	13.15	8.94	3.1	35.23	23.7	Cambodia: Ok Yam, Franco Siamese coast boundary	10.7887	104.322					1915	379
NHMUK	15.11.4.36	Tupaia	belangeri	concolor	Mainland	M	47.55	47.23	26.37	18.27	34.22	27.67			16.8	13.19			50.3	47.25	32.53	21.65		14.11	9.37	3.22	37.03	24.52	Cambodia: Ok Yam, Franco Siamese coast boundary	10.7887	104.322					1915	350
NHMUK	15.11.4.37	Tupaia	belangeri	concolor	Mainland	M	47.56	47.21	26.71	18.08	33.92	27.99	12.36	18.79	19.11	14.42	26.14	19.55	50.84	46.39	34.6	23.4	12.99	14.22	9.21	3.24	37.41	25.08	Thailand: Klong Mennau	14.6667	102.183					1915	371
NHMUK	28.7.1.22	Tupaia	belangeri	concolor	Mainland	F	42.7	42.23	23.51	17.01	31.1	25.19	11.8	18.39	16.9	13.42	23.81	19.24	46.02	42.05	29.17	19.32	11.43	13.11	8.75	2.91	33.64	22.14	Cambodia: Siem Reap	13.3667	103.85					1927
NHMUK	28.7.1.23	Tupaia	belangeri	concolor	Mainland	M		45.49	25.29	17.61	32.98	27.07		18.86	17.43	14.02	25.32	18.94	49.43	45.25	31.86	21.12	12.76	14.01	9.16	3.45	35.69	23.64	Cambodia: Sambor	12.9267	105.076					1928
NHMUK	28.7.1.24	Tupaia	belangeri	concolor	Mainland	M	44.87	44.44	24.67	17.1	31.43	26.23	10.47	18.04	16.72	13.88	24.68	18.9	48.82		31.34	20.56	12.6	13.03	8.24	2.9	34.79	23.11	Vietnam: Tayninh	11.3	106.1					1928
NHMUK	28.7.1.25	Tupaia	belangeri	concolor	Mainland	F	46.39	45.92	25.34	17.85	32.27	27.02		18.44	15.76	13.36		18.77	49.39	45.82	31.56	20.81	12.51	13.55	8.23	3.09	36.1	23.86	Vietnam: Tayninh	11.3	106.1					1928
NHMUK	6.11.6.3	Tupaia	belangeri	concolor	Mainland	M							12.3	18.56	20.8	16.64	28.84	21.05		49.41			12.86	15.37	9.72	3.88			Vietnam: Annam: Nhatrang	15	108					1906
USNM	320739	Tupaia	belangeri	concolor	Mainland	M	51.06	50.58	28.61	19.51	37.14	30.45	12.22	19.7	20.13	15.81	27.43	20.72	55.16	49.98	36.97	25.44	13.61	15.16	10.32	3.88	40.63	27.05	Vietnam: Khanh Hoa: 5 km NW of Phu Xuong (100 m)	12.2833	109.183	100				1960	382
USNM	320740	Tupaia	belangeri	concolor	Mainland	F	50.24	49.8	27.85	19.62	36.04	29.51	11.99	19.23	19.45	15	26.79	19.97	53.33	49.24	35.65	24.31	12.93	14.77	9.74	3.61	39.64	26.13	Vietnam: Khanh Hoa: 5 km NW of Phu Xuong (100 m)	12.2833	109.183	100				1960	392
USNM	320741	Tupaia	belangeri	concolor	Mainland	M	49.45	49.21	27.92	19.42	35.86	29.63	12.04	19.04	19.67	14.75	26.94	20.14	53.44	48.49	35.31	24.56	13.4	15.07	9.81	3.6	39.49	26.08	Vietnam: Khanh Hoa: 2 km S of Xuan Phu (50 m)	12.1833	109.05	50				1960	380
USNM	320743	Tupaia	belangeri	concolor	Mainland	M	48.93	48.66	27.32	18.73	35.52	29.02	12.5	19.22	20.13	15.49	27.54	21.03	52.22	48.21	34.73	23.85	13.5	15	9.62	3.55	39	25.33	Vietnam: Khanh Hoa: 2 km S of Xuan Phu (50 m)	12.1833	109.05	50				1960	376
USNM	320744	Tupaia	belangeri	concolor	Mainland	F	51.16	50.63	28.6	19.9	36.61	30.78	10.88	18.77	19.65	15.15	26.41	19.4	53.91	49.61	36.73	25.54	13.23	15.09	9.65	3.31			Vietnam: Khanh Hoa: 2 km N of Ninh Ma (100 m)	12.8	109.333	100				1960	370
USNM	320745	Tupaia	belangeri	concolor	Mainland	M	51.24	50.8	28.73	19.79	37.38	30.37	12.39	18.98	20.41	15.57	27.5	20.08	55.56	50.53	36.94	25.28	13.39	15.7	10.15	3.94	40.19	26.79	Vietnam: Khanh Hoa: 2 km N of Ninh Ma (100 m)	12.8	109.333	100				1960	357
USNM	320746	Tupaia	belangeri	concolor	Mainland	M	53.31	52.41	29.29	20.37	37.79	31.72	11.63	20.16	20.96	16.28	29.19	20.89	56.54	51.79	37.96	26.38	14.39	15.12	9.95	3.99			Vietnam: Khanh Hoa: 2 km N of Ninh Ma (100 m)	12.8	109.333	100				1960	370
USNM	320748	Tupaia	belangeri	concolor	Mainland	F	51.33	50.96	29.21	19.97	37.52	31.17		19.26	20.27	15.99	28.13	19.81	54.78	50.17	37.4	25.9	13.62	15.64	10.48	4.25	41.03	27.36	Vietnam: Khanh Hoa: 3 km NE of Dai Lanh (150 m)	12.8333	109.35	150				1960	390
USNM	320751	Tupaia	belangeri	concolor	Mainland	F	51.43	51.05	28.52	20.21	36.85	30.88	12.94	19.69	20.96	15.67	28.22	20.82	54.91	49.7	36.74	25.26	13.27	14.99	9.76	4.3			Vietnam: Khanh Hoa: 2 km N of Ninh Ma (100 m)	12.8	109.333	100				1960	395
USNM	320757	Tupaia	belangeri	concolor	Mainland	F	52.21	51.64	29.61	20.24	38.17	31.32		18.91	20.8	16.06	27.63	19.47	56.13	50.66	37.72	26.21	13.01	15.13	9.59	3.88	41.28	27.85	Vietnam: Khanh Hoa: 2 km N of Ninh Ma (100 m)	12.8	109.333	100				1960	380
USNM	320762	Tupaia	belangeri	concolor	Mainland	F	50.42	49.91	28.76	20.21	36.41	30.07		19.25		14.52	26.84	20.01	54.21	49.11	36.17	24.35	13.49	15.15	9.91	3.72	39.95	27.42	Vietnam: Darlak: 1 km E of M'drak (500 m)	12.7	108.783	500				1960	384
USNM	320765	Tupaia	belangeri	concolor	Mainland	M	46.95			17.9	33.06	27.19		17.67	16.35	13.72	24.81	18.52	49.88	45.74	32.08	21.38	12.16	13.57	8.58	3.26	35.91	23.79	Vietnam: Darlak: 7 km NW of Ban Me Thout (300 m)	12.6667	108.05	300				1960	366
USNM	320766	Tupaia	belangeri	concolor	Mainland	F	45.95	45.49	25.32	17.96	32.39	27.06	11.26	18.3		13.63	24.51	19.13	49.29	45.49	31.85	21.36	11.9	13.34	8.67	3.18	35.96	23.98	Vietnam: Darlak: 7 km NW of Ban Me Thout (300 m)	12.6667	108.05	300				1960	357
USNM	320767	Tupaia	belangeri	concolor	Mainland	F	46.64	45.81	25.17	18.14	32.24	27.04		17.73	15.99	13.3	23.91	18.41	49.5	46.09	31.84	21.37	12.3	12.85	8.35	3.16	35.77	24	Vietnam: Darlak: 7 km NW of Ban Me Thout (300 m)	12.6667	108.05	300				1960	359
USNM	320768	Tupaia	belangeri	concolor	Mainland	M	47.86	47.42	27	18.69	33.72	28.63	10.92	18.17	16.55	14.29	25.03	18.69	51.14	47.01	32.79	22.18	12.14	13.13	8.25	3.35	36.97	25.19	Vietnam: Darlak: 7 km NW of Ban Me Thout (300 m)	12.6667	108.05	300				1960	330
USNM	320769	Tupaia	belangeri	concolor	Mainland	M	52.36	51.92	28.78	19.97	37.67	30.75	12.34	19.82	19.93	15.51	29.41	20.72	55.8	51.53	37.11	25.46	14.06	16.12	10.26	4.14	41.33	27.06	Vietnam: Darlak: 7 km NW of Ban Me Thout (300 m)	12.6667	108.05	300				1960	410
MCZ	38267	Tupaia	belangeri	laotum	Mainland										16.48									11.96	8.19	2.54			Laos: Nam Khueng	20.4955	101.413					1939	322
MCZ	38269	Tupaia	belangeri	laotum	Mainland	F	43.06				31.16	25.58	11.56	16.97	16.73	12.64	23.32	18.65	46.41	41.76	29.8	19.68	11.98	12.62	8.32	2.63	34.01		Laos: Lo Tiao	19.2833	102.733					1939
MCZ	38270	Tupaia	belangeri	laotum	Mainland	F	43.22			16.65	30.58	25.32		16.21	16.28	13			45.54	42.26	30.32	20.04				2.8	33.71	22.46	Laos: Lo Tiao	19.2833	102.733					1939
MCZ	38271	Tupaia	belangeri	laotum	Mainland	F						26.4			16.62							21.15		12.84	8.46	3.06	35.09	23.07	Laos: Lo Tiao	19.2833	102.733					1939
MCZ	38272	Tupaia	belangeri	laotum	Mainland	M				16.95												21.21		12.21	8.04	3.01	35.71	23.21	Laos: Lo Tiao	19.2833	102.733					1939	351
MCZ	38273	Tupaia	belangeri	laotum	Mainland	M	43.81	43.18	23.88		31.43	25.91		16.98	16.76		23.96	17.94	46.82	42.44	30.7	21.13	11.51	12.96	8.28	2.84	34.72	22.93	Laos: Muong: Soui	19.5265	102.895					1938	300
MNHN	1947-643	Tupaia	belangeri	laotum	Mainland	F	43.85	43.42	24.43	17.43	31.48		10.8	17.67	17.22	13.29	23.55	19.18	47.05	42.92	30.84	21.04	12.25	11.5	7.5	2.7	34.29	23.21	Laos: Xieng-Khouang	19.4446	103.571					1946	342
NHMUK	9.10.11.10	Tupaia	belangeri	laotum	Mainland	F	45.84	45.58	26.05	17.74	33.04	27.53	11.32	17.96	17.64	13.42	24.84	18.71	49.41	44.82	31.9	21.88	11.58	12.7	8.55	3.25	35.88	24	Thailand: Muang Pai	19.5	98.5					1909
NHMUK	9.10.11.11	Tupaia	belangeri	laotum	Mainland	F	44.73	44.32	24.63	16.77	32.29	26.46	11.56	17.95		13.29		19.09	47.25	43.4	31.54	21.22	12.07	13.38	8.54	3.03	35.69	23.18	Thailand: Muang Pai	19.5	98.5					1909
NHMUK	98.2.8.12	Tupaia	belangeri	laotum	Mainland	F	46.99	46.53	25.66	17.63	34.01	27.49	11.46	17.99	17.3	12.99	24.57	18.95	49.39	46.18	32.2	21.93	12.22	13.85	9.03	3.52			Thailand: Nan	18.8255	100.835
USNM	253566	Tupaia	belangeri	laotum	Mainland	F	46.9	46.18	25.38	17.5	33.07	27.26	11.3		17.15				49.15		32.17	21.51	12.28	14.09	9.41	3.4	36.51	23.88	Thailand: Rahen: Tak: Me Taque	16.5833	98.8333					1924	419
USNM	255758	Tupaia	belangeri	laotum	Mainland	M	44.67	44.14	24.92	17.3	32.12	26.57	11.51	17.75	18.72	13.71	25.6	18.95	48.04	43.23		21.09	12.39	12.74	8.34	3.2		22.74	Thailand: Nan: Ban Nam Kien	18.6167	100.8					1930
USNM	257817	Tupaia	belangeri	laotum	Mainland	M	47.88	47.49	26.33	18.25	33.58	27.98	11.42	18.48	17.77	13.28	26.61	19.01	51.41	46.82	33	22.25	12.36	13.79	8.78	3.6	36.83	24.56	Thailand: Lamphun: Khun Tan Mountains (3000 ft)	18.5	99.3333	914				1932
USNM	260631	Tupaia	belangeri	laotum	Mainland	M	45.18	44.73			32.43	26.1		19.02	17.76	13.24	26.63	19.26	48.27	43.69	31.72	21.13	11.68	12.88	8.8	3.47	34.94	22.81	Thailand: Chiang Mai	18.7833	99					1935	368.5
USNM	261086	Tupaia	belangeri	laotum	Mainland	F	45.27	45.04	25.22	17.59	32.13	26.66	11.37	18.09		13.45	24.36	18.88	48.35	44.06	31.42	21.25	12.34	13.95	8.56	3.34	35.23	23.85	Thailand: Nan: Doi Phu Kha	19.0833	101.083					1936	348
USNM	261087	Tupaia	belangeri	laotum	Mainland	M	45.69	45.07			33.13	26.83		17.96		13.24	24.73	19.07	48.6	44.86	31.45	20.98	12.17	14.03	9	3.35	35.81		Thailand: Nan: Doi Phu Kha	19.0833	101.083					1936	345
USNM	294844	Tupaia	belangeri	laotum	Mainland	F			25.07	17.22		26.19			15.78						30.52	20.12		12.36	7.55	3.14	34.45	23.96	Thailand: Chaiyaphum: Phu Khiao: Ban Lat	15.7833	102.217					1952	322
USNM	294845	Tupaia	belangeri	laotum	Mainland	M				17.85			12.43	18.1	17.73	14.3	25.8	19.28		44.5			12.21	13.84	8.93	3.31			Thailand: Chaiyaphum: Phu Khiao: Ban Non Toulek	15.7833	102.217					1952	375
USNM	294846	Tupaia	belangeri	laotum	Mainland	M						25.3				13.51	24.44				30.09	19.76		12.3	7.78	3.28	33.77	22.95	Thailand: Chaiyaphum: Phu Khiao: Ban Lat	15.7833	102.217					1952	320
USNM	294848	Tupaia	belangeri	laotum	Mainland	F	45.24	44.63	24.67	17.3		26.87		17.22		12.58		17.64	48.01		31.2	21.2	11.74					23.61	Thailand: Chaiyaphum: Phu Khiao: Ban Lat	15.7833	102.217					1952	320
USNM	296884	Tupaia	belangeri	laotum	Mainland	M			26.75	18.74		28.13			16.8	13.13			50.99		33.08	22.09		13.1	8.11	3.13	36.83	24.86	Thailand: Lampang: Pang La	18.55	99.8667					1953	350
USNM	296885	Tupaia	belangeri	laotum	Mainland	F	45.44	44.64	25.15	17.47	33.44		12.23	17.71	17.41	13.76	25.51	19.03	49.6	44.5	31.57	21.67	11.69					22.65	Thailand: Chiang Rai: Chiang Saen Kao	20.2667	100.083					1953	350
USNM	300012	Tupaia	belangeri	laotum	Mainland	M	48.52	48.16	26.79	18.49	34.66		11.78	18.37	18.04	13.61	25.89	19.1	51.39	47.62	33.5	23.02	13.32	13.65	8.95	3.52	37.72	24.97	Thailand: Sakon Nakhon: Ban Khok Phu: Ban Sang Kho	17.1667	103.833					1954	360
USNM	300013	Tupaia	belangeri	laotum	Mainland	M	47.3	46.89	26.14	18.14	33.92	28.47	10.79	18.39	17.66	13.91	26.11	19.28	50.74	45.98	32.57	21.85	12.74	14.37	8.95	3.5	37.68	24.47	Thailand: Loei: Dan Sai	17.2833	101.15					1954	380
USNM	307684	Tupaia	belangeri	laotum	Mainland	F			24.85	17.44		26.03			16.21	11.91					30.86	20.34		12.31	8.37	2.82	34.61	23.62	Thailand: Sakon Nakhon: Phu Phan	17.1667	104.15					1954	340
USNM	307691	Tupaia	belangeri	laotum	Mainland	M	45.45	45.15			33.11	27.07		16.85	16.96	13.76	24.14	18.37	48.64	44.45	31.73	21.27	11.87	13.45	8.77	3.19	35.76		Thailand: Loei: Dan Sai	17.2833	101.15						350
USNM	307692	Tupaia	belangeri	laotum	Mainland	M	47.1		26.26		33.61	27.9	11.5	17.69	17.49	14.71	25.71	19.42	50.34	46.44	33.29	22.44	12.27	13.01	8.38	3.18	36.7	24.42	Thailand: Loei: Dan Sai	17.2833	101.15						360
USNM	307699	Tupaia	belangeri	laotum	Mainland	M	46.34	45.83	25.67	17.96		27.78		18.48		14.25	25.72	19.22	49.64	44.84	31.9	21.52	12.48	14.59	9.2	3.44	36.3	24.18	Thailand: Loei: Dan Sai	17.2833	101.15					1955	360
USNM	307700	Tupaia	belangeri	laotum	Mainland	F										12.82										3.19			Thailand: Loei: Dan Sai	17.2833	101.15					1955	340
USNM	307701	Tupaia	belangeri	laotum	Mainland	M			26.05	17.93		28.16				14.41	25.8				33.76	23.4		14.23	9.3	3.35	36.83	24.35	Thailand: Loei: Dan Sai	17.2833	101.15					1955	360
USNM	307702	Tupaia	belangeri	laotum	Mainland	M	46.58	46.02	25.25	17.74	33.44	27.35	12.14	18.52		13.88	26.16	19.22	49.98	46.07	32.27	22.04	12.18	14.48	9.56	3.68	36.33	23.64	Thailand: Loei: Dan Sai	17.2833	101.15					1955	360
USNM	307704	Tupaia	belangeri	laotum	Mainland	M	47.08	46.7	26.14	18	34.32	27.61	12.54	17.93	17.47	13.22	25.13	18.89	49.89	46.27	32.36	21.78	12.57	13.95	8.98	3.54	36.19	24.57	Thailand: Loei: Dan Sai	17.2833	101.15					1955	370
USNM	307705	Tupaia	belangeri	laotum	Mainland	F			24.57	17.13	32.63	26.34				13.47					31.15	20.67	12.45	13.91	8.88	3.22	35.1	23.18	Thailand: Loei: Dan Sai	17.2833	101.15					1955	350
USNM	307706	Tupaia	belangeri	laotum	Mainland	M	47.81	47.33	26.4	17.98	34.74	28.21	12.28	18.6	18.1	13.33	26.31	19.37	50.77	46.58	33.04	22.55	12.44	14.31	9.1	3.5	37.49	24.53	Thailand: Loei: Dan Sai	17.2833	101.15					1955	350
USNM	307707	Tupaia	belangeri	laotum	Mainland	F	44.06	43.6	24.6	16.95		26.54		18		12.56	24.05	18.12	47.02		30.82	20.51	11.82	12.85	8.88	3.03	34.52	23.26	Thailand: Loei: Dan Sai	17.2833	101.15					1955	330
USNM	307708	Tupaia	belangeri	laotum	Mainland	F	45.74	45.12	25.56	17.7	32.49	27.48	11.42	18.29	17.58	13.33	24.73	19.32	48.85	44.47	31.96	21.41	11.97	12.86	8.18	3.28			Thailand: Loei: Dan Sai	17.2833	101.15					1955	330
USNM	307709	Tupaia	belangeri	laotum	Mainland	M	46.27	45.86	25.58	17.53	33.14	27.21	11.29	18.49	17.75	13.79	25.19	18.89	49.51	45.39	32.97	22.43	12.77	14.19	9.32	3.42	36.13		Thailand: Loei: Dan Sai	17.2833	101.15					1955	340
USNM	355007	Tupaia	belangeri	laotum	Mainland	M	46.11	45.58	24.83	17.76	33.02	26.43		18.05	16.85	13.4	25.44	19.05	49.56	44.64	31.73	20.91	12.6			3.47	36.04	23.38	Thailand: Chiang Mai: Pha Lad	18.8	98.9167					1962	360
USNM	355008	Tupaia	belangeri	laotum	Mainland	M	45.2	44.98	24.81	17.18	31.92		12.1	18.65	17.62	13.75		19.54	48.5	44.34	31.18	20.67	12.64	14.31	9.52	3.38	34.89	23.18	Thailand: Chiang Mai: Pha Lad	18.8	98.9167					1962	355
USNM	355010	Tupaia	belangeri	laotum	Mainland	F	43.63	43.39	24.36	17.16		25.53		17.82	16.3	12.64	24.25	18.58	46.73	42.26	30.03	19.85	12.08		7.97	3.01	34.19	22.93	Thailand: Chiang Mai: Pha Lad	18.8	98.9167					1962	337
USNM	355011	Tupaia	belangeri	laotum	Mainland	M	45.39	44.71	24.8	17.06		27.05		17.55	17.74	13.42	25.83	18.69	49.13	44.73	31.99	21.76	12.26		8.93	3.32	35.29	22.66	Thailand: Chiang Mai: Pha Lad	18.8	98.9167					1962	375
USNM	355013	Tupaia	belangeri	laotum	Mainland	M			26.29	17.83	34.23	27.17		17.62	16.92	12.87	26.67	18.96	49.09		32.32	21.58		12.85	8.69	3.4	36.74	24.44	Thailand: Chiang Mai: Pha Lad	18.8	98.9167					1962	345
USNM	355018	Tupaia	belangeri	laotum	Mainland	M	46.45	45.9	25.45	17.86	33.52	27.65	11.69	17.53	16.9	13.15	24.56	18.32	50.05	45.11	32.45	22.06	12.23	13.36	9.02	3.09	36.38		Thailand: Chiang Mai: Hod: Huai Mae Sanam (3000 ft)	18	98.5833	914				1962	350
USNM	355020	Tupaia	belangeri	laotum	Mainland	F	47.37	46.73	26.13		33.36	27.8		18.87	17.22	13.31	24.86	19.11	49.35	45.86	32.08	21.57	12.64	13.83	9.36	3.21	36.83	24.71	Thailand: Khon Kaen: Chum Phae: Pa Dong Lan	16.6667	102					1962	370
USNM	355021	Tupaia	belangeri	laotum	Mainland	M	45.58	45.26	25.62		33.09	26.95	11.18	18.19		13.99	25.38	18.84	49.12	44.36	31.9	21.38	12.2	14.04	9.06	3.31	35.8		Thailand: Khon Kaen: Chum Phae: Pa Dong Lan	16.6667	102					1962	355
USNM	355022	Tupaia	belangeri	laotum	Mainland	F	45.49	45.18	25.58	17.87	32.59	27.02	10.95	17.52	16.81	13.48	24.46	18.74	47.99	44.19	31.79	21.28	12	13.11	8.71	3.16	35.48	23.93	Thailand: Khon Kaen: Chum Phae: Pa Dong Lan	16.6667	102					1962	367
USNM	355023	Tupaia	belangeri	laotum	Mainland	M	48.53	48.11	26.88	18.1	35.06	28.57		18.88		13.74	25.97	19.31	51.76	47.44	33.5	22.61	13.57	13.62	8.91	3.26	37.14	25.05	Thailand: Khon Kaen: Chum Phae: Pa Dong Lan	16.6667	102					1962	390
USNM	355024	Tupaia	belangeri	laotum	Mainland	F	45.58	45.24	25.57	17.53	32.42	27	11.03	17.7	16.65	13.72	24.8	18.9	48.78	44.53	31.37	20.61	11.7	12.96	8.59	3.08	35.73	23.78	Thailand: Khon Kaen: Chum Phae: Pa Dong Lan	16.6667	102					1962	352
USNM	355025	Tupaia	belangeri	laotum	Mainland	F	45.62	45.35	24.77	17.3	32.37	26.61	11.92	18.46		13.79	26	19.64	48.73	45.01	31.28	20.15	12.24	13.75	9.06	3.48	35.58	23.17	Thailand: Khon Kaen: Chum Phae: Pa Dong Lan	16.6667	102					1962	365
USNM	355026	Tupaia	belangeri	laotum	Mainland	M	48.61	48.27	26.6	18.15				18.89		14.05	26.52	19.84	52.47	47.44	33.91		13.11	13.06	8.73	3.48	37.81	24.71	Thailand: Khon Kaen: Chum Phae: Pa Dong Lan	16.6667	102					1962	380
USNM	355027	Tupaia	belangeri	laotum	Mainland	M	47.23	46.82	25.36	17.62		27.36		19.15		14.08	25.72	20.43	50.36		32.36	21.43	12.48	13.95	8.62	3.07	36.47	23.61	Thailand: Khon Kaen: Chum Phae: Pa Dong Lan	16.6667	102					1962	370
USNM	355028	Tupaia	belangeri	laotum	Mainland	M	46.45	46.08	25.36	18.03	32.94			17.56		13.39	24.03	19.16	50.32		32.06	21.45	12.68	13.75	8.77	3.28	36.33	24.01	Thailand: Khon Kaen: Chum Phae: Pa Dong Lan	16.6667	102					1962	355
USNM	355029	Tupaia	belangeri	laotum	Mainland	M	45.92	45.56	25.16	17.65	32.38	26.75	11.38	18.07	16.42	13.18	24.09	18.96	49.11	45.17	31.16	20.77	12.17	13.11	8.42	3.08	35.4	23.79	Thailand: Khon Kaen: Chum Phae: Pa Dong Lan	16.6667	102					1962	365
USNM	355030	Tupaia	belangeri	laotum	Mainland	F			26.37	18.56	33.29			19.03	18.2	14.19	26.68	19.35			32.19	21.67		13.87	9.34	3.6	36.8	24.95	Thailand: Khon Kaen: Chum Phae: Pa Dong Lan	16.6667	102					1962	360
USNM	355031	Tupaia	belangeri	laotum	Mainland	F	45.7	45.41	25.79	17.98	32.52	26.92		17.88		13.87	25.41	19.46	48.41	44.25	30.92	20.64	12.33			3.11	35.49	24.46	Thailand: Khon Kaen: Chum Phae: Pa Dong Lan	16.6667	102					1962	360
USNM	355032	Tupaia	belangeri	laotum	Mainland	M	45.21	44.98	25.22	17.67		27		17.73	16.89	12.94	24.66	18.52	48.57		31.19	20.78	12.52	13.97	8.9	3.12	35.55	23.66	Thailand: Khon Kaen: Chum Phae: Pa Dong Lan	16.6667	102					1962	340
USNM	355033	Tupaia	belangeri	laotum	Mainland	F			25.53	17.22	33.96	27.62		18.85		13.47	25.09	19.26			32.01			12.73	8.36	3.28	36.2	24.02	Thailand: Khon Kaen: Chum Phae: Pa Dong Lan	16.6667	102					1962	373
USNM	355034	Tupaia	belangeri	laotum	Mainland	M	47.83	47.5	26.64	18.63	34.54	27.98	10.58	19.45	18.02	14.19	27.03	19.62	51.44	46.78	32.88	22.1	12.8	13.22	8.64	3.26	37.34	24.66	Thailand: Khon Kaen: Chum Phae: Pa Dong Lan	16.6667	102					1962	362
USNM	355037	Tupaia	belangeri	laotum	Mainland	M	45.59	45.33	25.58	17.86	31.73	26.86		18.91	17.34	13.44	26.38	20.29	48.5	44.95	31.29	20.86	12.09	14.39	9.44	3.3			Thailand: Khon Kaen: Chum Phae: Pa Dong Lan	16.6667	102					1962	367
USNM	355038	Tupaia	belangeri	laotum	Mainland	M							11.66	18.38	17.84	13.75		18.41		45.44			12.86	13.42	8.88	3.42	36.24	24.28	Thailand: Khon Kaen: Chum Phae: Pa Dong Lan	16.6667	102					1962	263
USNM	355046	Tupaia	belangeri	laotum	Mainland	F			25.96	17.97						13.22						21.34		12.95	8.59	2.96	35.81	24.43	Thailand: Nan: Ban Pha Hang	18.5833	100.833					1961	390
USNM	355047	Tupaia	belangeri	laotum	Mainland	M	47.28	46.61	25.84	18.29	33.91	27.69		18.47		13.77	26.71	19.76	49.72	46.31	32.57	22.05		12.87	7.85	3.34	36.52	24.09	Thailand: Nan: Ban Pha Hang	18.5833	100.833					1961	390
USNM	355048	Tupaia	belangeri	laotum	Mainland	F	46.01	45.55	25.65	18.07	33.29	26.98	11.15	18.45		13.23		18.72	48.7	44.72	31.71	21.6	11.71	12.98	8.69	2.96	35.98	24.28	Thailand: Nan: Ban Pha Hang	18.5833	100.833					1961	350
USNM	355057	Tupaia	belangeri	laotum	Mainland	M					32.56	26.84		18.29		14.6	26.74	19.45	47.95		32.54	21.56		14.6	9.6	3.48	36.09	24.13	Thailand: Nongbua Lamphu: Ban Chieng Pin	17.4167	102.717					1963	365
USNM	355058	Tupaia	belangeri	laotum	Mainland	M			26.93	18.68	34.75	28.07				14.48	26.71	19.76	52.07		33.66	22.74		14.03	9.5	3.45	38.12	25.08	Thailand: Nongbua Lamphu: Ban Chieng Pin	17.4167	102.717					1963	380
USNM	355059	Tupaia	belangeri	laotum	Mainland	M			25.51	18.01	33.89			18.83		13.99	26.7	19.89			32.09	21.45			9.31	3.68	36.49		Thailand: Nongbua Lamphu: Ban Gud Ling Khor	17.1667	102.25					1963	365
USNM	355060	Tupaia	belangeri	laotum	Mainland	F					32.42	27.31		18.07		13.43		18.74			31.83	21.64		13.13	8.46	3.33	35.9		Thailand: Nongbua Lamphu: Ban Gud Ling Khor	17.1667	102.25					1963	335
USNM	355452	Tupaia	belangeri	laotum	Mainland	M	45.94	45.03	24.82		32.99	27.12	10.92	17.47	17.86	13.52	23.95	18.71	48.3	44.38	31.72	21.89	11.94						Laos: Xiangkhouang: 18 km NW of Ban Theuong (3450 ft)	19.3833	103.2	1052				1960
USNM	355453	Tupaia	belangeri	laotum	Mainland	M	44.39	43.54	23.54	16.54	31.66		10.68	17.04		12.99	23.72	18.09	47.69	43.29	30.98	20.9	11.63	12.91	8.56	2.77	34.64		Laos: Xiangkhouang: 18 km NW of Ban Theuong (3450 ft)	19.3833	103.2	1052				1960	327
AMNH	M-26843	Tupaia	belangeri	lepcha	Mainland	F	43.63	43.39	23.7		31.25	25.4		17.34	16.29	12.88	24.08	18.36	46.26	43.02	29.66	19.42	12.04	12.76	8.29	3.13	34.43	22.53	India: Meghalaya: Tura	25.5167	90.2167					1905
FMNH	34784	Tupaia	belangeri	lepcha	Mainland	M	45.34	44.73	24.89	17.36	32.09	26.59		17.8	16.55	13.03		18.78	48.12	44.18	30.86	20.64	11.97	12.91	8.32	3.05	34.73	22.99	India: Sikkim: Mangpu	26.9667	88.3667					1930	326	144
FMNH	35427	Tupaia	belangeri	lepcha	Mainland	F	44.02	43.53	24.11	16.89				17.72	16.38	12.88			46.62	43.13	30.33	20.23	11.86	12.65	8.13	2.65	34.19	22.36	India: Sikkim: Mangpu	26.9667	88.3667					1930	303	129
MCZ	1923	Tupaia	belangeri	lepcha	Mainland				26.21	18.4		27.55										22.05		13.78	8.91	3.16	37.53	25.02	India: Sikkim: Barnyak	27.2333	88.45					1923
NHMUK	15.9.1.43	Tupaia	belangeri	lepcha	Mainland	M	44.56	44.17	24.82	17.12	31.35	26.13	10.79	17.65	16.51	12.85	24.2	18.88	47.09	43.74	30.5	20.23	11.72	12.62	8.31	3.04	34.68	22.99	India: Darjeeling: Ghoom	27.0167	88.2667					1915		135
NHMUK	15.9.1.44	Tupaia	belangeri	lepcha	Mainland	F	43.29	43.09	24.42	16.92	30.89	25.29	11.53	18.04	16.11	12.55	23.75	18.79	45.81	42.57	29.93	19.86	11.56	12.84	8.2	2.83	34.19	22.86	India: Darjeeling: Nurbong	26.75	88.25					1915		113
NHMUK	16.7.29.44	Tupaia	belangeri	lepcha	Mainland	M	45.37	44.89	25.08	17.25	32.53		11.4	18.54	16.67	13.2	25.3	18.37	48.27	44.64	31.08	20.93	11.61	13.27	8.61	3.18	35.49	23.21	Bhutan: Duars: Hasimara	26.75	89.35					1916
NHMUK	20.6.22.2	Tupaia	belangeri	lepcha	Mainland		43.18	42.84	24.03	16.71	30.28	25.18		18.29		12.62	23.7	18.68	46.1	42.44	29.63		11.56	12.28	8.09	3.07	33.74	22.48	India: Darjeeling: Nurbong	26.75	88.25
NHMUK	26.10.8.16	Tupaia	belangeri	lepcha	Mainland		44.2	43.61	23.92	16.84	31.37	25.45		18.01	16.11	12.48	23.73	18.7	47.18	43.47	30.15	20.13	12.11	13.43	8.74	3.14	34.61	22.73	India: Darjeeling: Reang	27.0711	88.4697					1904
NHMUK	86.11.15.1	Tupaia	belangeri	lepcha	Mainland				24.98	17.02		26.29			17.2	13.66					31.54	21.2		13.48	8.92	3.26	35.67	23.31	India: Sikkim	27.4985	88.4784
SMF	59045	Tupaia	belangeri	lepcha	Mainland	M	44.28	43.85	24.3	17.05		25.34		18.03	16.3	12.82	23.63	18.68	47.42	43.39	30.51	20.43	11.52	12.68	8.38	3.12	35.11	23.39	Bangladesh: Tangail: Thana Madhupur: Jalchatra	24.6333	90.0667					1981
SMF	59046	Tupaia	belangeri	lepcha	Mainland	F	43.61	42.74	23.65	16.57	30.08	24.86	10.7	17.91	16.57	12.48	23.67	19.11	46.64	42.7	29.88	20.18	12.4	13.18	8.68	3.02	34.06	22.64	Bangladesh: Tangail: Thana Madhupur: Jalchatra	24.6333	90.0667					1981
SMF	59047	Tupaia	belangeri	lepcha	Mainland	F	43.51	42.61	23.63	16.76	31.04	25.58		18.17	16.36	12.56	23.15	18.63	46.23	42.58	29.9	20.14	11.84	12.08	8.17	3	34.28	22.77	Bangladesh: Tangail: Thana Madhupur: Jalchatra	24.6333	90.0667					1981
SMF	59048	Tupaia	belangeri	lepcha	Mainland	M	45.25	44.52	24.96	17.14		26.66		18.21	17.13	13.1	24.96	18.81	48.64	43.98	31.39	21.44	12.22	13.77	9.24	3.39	35.77	23.67	Bangladesh: Tangail: Thana Madhupur: Jalchatra	24.6333	90.0667					1981
SMF	59049	Tupaia	belangeri	lepcha	Mainland	F	43.43	42.82	24.2	16.8	31.02	25.7	11.54	18.42	15.78	12.6	23.4	18.42	46.86	42.42	30.22	20.17	11.6	12.23	8.29	2.82	34.02	23.15	Bangladesh: Tangail: Thana Madhupur: Jalchatra	24.6333	90.0667					1981
USNM	260739	Tupaia	belangeri	lepcha	Mainland	F	43.88	43.36	24.05	16.95	30.88	25.3	11.33	18.06	15.84	12.8	23.68	18.93	46.2	43.05	29.54	19.39	11.73	12.57	8.01	2.86	33.73	22.7	India: Bengal: Sangsir	27.0667	88.5833					1931	322	120
USNM	290063	Tupaia	belangeri	lepcha	Mainland	M			25.32	17.57		27.3			17.39	13.86			48.85		32.34	22.02			9.43	3.53	35.89	23.4	Nepal: Chatra (500 ft)	26.85	87.1667	152				1949
FMNH	34116	Tupaia	belangeri	olivacea	Mainland	F						27.8			17.55	13.96					32.38	21.87		14.25	9.84	3.7			Thailand: Bangkok	13.75	100.517					1926
FMNH	47344	Tupaia	belangeri	olivacea	Mainland	F	48.4	47.94	26.75	18.45	35.12	28.67	11.71	18.25	16.93	13.34	25.52	18.94	50.5	47.14	33.24	22.86	11.75	14.27	9.53	3.53	37.44	25.19	Thailand: Bangkok	13.75	100.517					1925
KU	125481	Tupaia	belangeri	olivacea	Mainland	M	46.4	45.7	24.86	16.92	32.23	26.92	10.49	18.79	16.81	13.53	25.05	18.36	48.88	45.32	31.53	21.3	12.45	13.65	8.89	3.18	35.8	23.07	Thailand: Bangkok	13.75	100.517					1966	338
MCZ	23316	Tupaia	belangeri	olivacea	Mainland	M	48.23			17.82	34.84	28.13		17.82	17.42	14.26	26.55	18.76	51.33	47.07	32.33	22.19	12.05	14.58	9.39	3.47	37.7	24.76	Thailand: Bangkok	13.75	100.517					1926
MCZ	23318	Tupaia	belangeri	olivacea	Mainland	F	46.33	45.71	25.41	17.35	33.31	26.87	11.7	18.03		13.72	25.43	19.84	48.83	44.61	30.89	20.75	12.14	14.69	9.18	3.15	36.27	24.26	Thailand: Bangkok	13.75	100.517					1926
MCZ	23319	Tupaia	belangeri	olivacea	Mainland	M	47.57				35.06	28.09	12.41	17.96	18.03	13.85	27.14	18.74	50.16	46.59	33.19	22.55	12.04	13.84	8.82	3.25			Thailand: Bangkok	13.75	100.517					1926
MCZ	23321	Tupaia	belangeri	olivacea	Mainland		48.48	48.06			35.17	28.48	11.78	18.18	17.07	13.47	25.79	18.63	51.43	47.3	33.12	22.68	12.29	14.19	9.17	3.2			Thailand: Bangkok	13.75	100.517					1925
MCZ	23324	Tupaia	belangeri	olivacea	Mainland	F	47.7	46.68			33.92	28.12	11.7	18.17	17.29	14.03	26.22	19.57	50.58	45.84	32.58	21.92	12.4	14.34	9.14	3.19			Thailand: Bangkok	13.75	100.517					1926
MCZ	23325	Tupaia	belangeri	olivacea	Mainland		48.78	48.75			36.64	28.57	11.89	17.98	17.97	14.69	26.72	19.07	51.53	47.53	33.6	22.41	12.36	13.72	8.78	3.36	37.78	24.88	Thailand: Bangkok	13.75	100.517					1926
MCZ	23326	Tupaia	belangeri	olivacea	Mainland	F	47.18	48.19			34.89	27.86		18.12	16.55	13.84	25.53	19.37	50.2	46.19	32.05	21.68	11.73	13.69	8.47	3.13			Thailand: Bangkok	13.75	100.517					1925
MCZ	23327	Tupaia	belangeri	olivacea	Mainland	F			23.37	15.71	31.8	25.56	11.98	17.63	16.37	13.24	24.77	18.35	47.43		30.37	20.28		12.78	8.13	3.18			Thailand: Bangkok	13.75	100.517					1925
MCZ	57548	Tupaia	belangeri	olivacea	Mainland		46.3	45.82	25.18	17.28		27.2		17.35	17.53	13.84	25.54	18.52	48.51	45.65	32.04	21.08	11.95	13.75	8.8	3.1	35.79	23.44	Thailand: Bangkok	13.75	100.517
MCZ	57549	Tupaia	belangeri	olivacea	Mainland		44.15	43.73	24.47	16.99	31.94	25.68	11.5	16.48		12.99	24.61	17.92	46.79	43.28	30.46	20.36	11.85	14.01	9.21	3.42	34.7	23.24	Thailand: Bangkok	13.75	100.517
MCZ	57550	Tupaia	belangeri	olivacea	Mainland		44.35	43.84	24.48	16.67	31.86	26.62		17.08		13.18	23.57	18.27	47.3	44.87	30.46		12.25	13.63	8.85	3.3	34.49	23.27	Thailand: Bangkok	13.75	100.517
MCZ	57552	Tupaia	belangeri	olivacea	Mainland		44.78	44.38	24.81	17.15	32.39	26.17	11.26	17.15	16.03	13.62	23.84	18.35	47.76	43.87	30.6	20.52	11.26	13.74	9	2.94	35.36	23.53	Thailand: Bangkok	13.75	100.517
MCZ	57554	Tupaia	belangeri	olivacea	Mainland		44.73	43.97	24.68	17.4	32.01	26.58		17.21	15.67	12.67	23.87	18.96	47.99	43.65	30.67	20.69	11.99	13.52	8.98	3.07	34.66	23.41	Thailand: Bangkok	13.75	100.517
MCZ	57555	Tupaia	belangeri	olivacea	Mainland		44.16	43.79	24.59	16.97	31.42	25.72	11.27	16.97	15.87	12.14	23.45	18.11	46.57	42.23	30.05	20.22	11.57	12.79	8.46	3.04	33.84	23.31	Thailand: Bangkok	13.75	100.517
MCZ	57556	Tupaia	belangeri	olivacea	Mainland		44.92	44.35	24.44	17.06		25.85		16.92	17.14	13.69	24.2	18.21	46.5		30.42	20.05	11.41	12.76	8.38	3.18	35.45	23.51	Thailand: Bangkok	13.75	100.517
MVZ	119721	Tupaia	belangeri	olivacea	Mainland	M	48.74	48.31	27.09	18.34	34.51	28.94	11.18	18.51	18.43	15.33	27.63	19.53	51.72	47.58	33.81	23.33	13.05	14.8	8.79	3.51	37.91	25.1	Thailand: Bangkok	13.75	100.517					1955	360
NHMUK	55.1312	Tupaia	belangeri	olivacea	Mainland	M	49.96	49.33	27.24	18.28	35.77	29.59	12.11	19.39	19.26	15.18	28.48	19.96	53.29	49.04	34.58	24.05	12.92	15.45	9.67	3.95	38.67	25.01	Thailand: Bangkok	13.75	100.517					1902
NHMUK	55.1313	Tupaia	belangeri	olivacea	Mainland	F	49.2	48.37	26.57	18.25	36.3	28.86	13.42	19.08	17.84	13.89	26.11	19.98	52.12	48.89	33.76	23.07	12.14	14.69	8.93	3.55	37.93	24.93	Thailand: Bangkok	13.75	100.517					1902
NHMUK	55.1314	Tupaia	belangeri	olivacea	Mainland	F	48.57	47.59	26.12	18.44	34.85	28.53	11.57	18.84	17.4	13.13	25.87	18.95	50.69	47.57	33.15	22.78	12.17	14.1	8.95	3.32	37.76	24.96	Thailand: Bangkok	13.75	100.517					1902
NHMUK	15.12.20.1	Tupaia	belangeri	olivacea	Mainland	M	44.1	43.74	25.1	17.46	31.4	26.29	10.09	16.49	16.25	13.62	22.73	18.16	47.55	43.44	30.83	20.66	11.71	12.13	7.98	2.76	34.29	23.45	Thailand: Hoa Hin, 200 km SW of Bangkok	12.5987	99.9376					1914
NHMUK	19.8.7.1	Tupaia	belangeri	olivacea	Mainland	M	45.34	44.99	25.65	17.93	32.56	27.01	11.46	17.43	17.41	13.6	25.12	18.9	48.4	44.67	31.76	21.32	12.29	14.26	9.38	3.37	35.05	23.64	Thailand: Southern Line, 218 km	13.8097	100.146					1919
NHMUK	19.8.7.2	Tupaia	belangeri	olivacea	Mainland	F						27.34				13.22	24.04	17.68			31.5	21.4		13.5	8.71	3.22	35.48	24.24	Thailand: Southern Line, 218 km	13.8097	100.146					1919
NHMUK	7.11.13.3	Tupaia	belangeri	olivacea	Mainland	F	45.03	44.46	25.05	17.05	31.86	26.52	10.26	17.62	17.15	12.68	23.5	18.63	48.21	43.92	31.55	21.27	11.8	13.13	8.72	3.12	35.11	23.72	Thailand: Raheng	15.7	100.15					1907
NHMUK	85.8.1.84	Tupaia	belangeri	olivacea	Mainland	F			26.22	17.72					16.97							22.43		13.71	8.6	3.17	37	24.62	Myanmar: Tenasserim: Tavoy	13.9798	98.6829					1878
NHMUK	88.6.18.1	Tupaia	belangeri	olivacea	Mainland	M	43.99	43.65	24.94	17.46		26.15		17.89		13.12	26.06	19.46	47.61		30.71	20.31	12.51	12.6	8.22	3.08	34.5	23.12	Myanmar: North Tenasserim	14.1069	98.4576
ROM	34233	Tupaia	belangeri	olivacea	Mainland	F	46.18				33.35		11.45	18.06		13.96	24.76	18.91	49.28	45.04	32.02		12	12.24	8.21	3	36.09	24.52	Thailand: Nakhon Ratchasima: Korat	14.25	102.117					1950	375
UMMZ	58977	Tupaia	belangeri	olivacea	Mainland	M	49.01	48.71	26.8	18.75		28.97		19.11	19.05	14.91	28.07	19.41	51.9	45.23	33.92	23.18	13.11	15.37	9.74	3.75	38.84	25.15	Thailand: Bangkok	13.75	100.517					1925
UMMZ	58978	Tupaia	belangeri	olivacea	Mainland	F	47.51	47.25	26.25		34.5	28.3	12.08	18.6	17.41	13.54	25.91	19.53	50.79	46.39	32.62	22.37		14.31	9.43	3.5	37.07	24.53	Thailand: Bangkok	13.75	100.517					1925
UMMZ	58979	Tupaia	belangeri	olivacea	Mainland	F					33.52	26.87			16.87	13.3	26.05	19.74	49.1		31.58	21.4		14.2	9.47	3.38			Thailand: Bangkok	13.75	100.517					1925
UMMZ	58980	Tupaia	belangeri	olivacea	Mainland	M	48.13	47.7	26.38	18.12	35.31	28.4	12.05		17.57	13.97			50.94	46.82	33.01	22.56				3.82	37.95	24.76	Thailand: Bangkok	13.75	100.517					1925
UMMZ	58981	Tupaia	belangeri	olivacea	Mainland	M	48.29	47.67	26.17	18.08	34.72	28.39		18.85	17.99	14.6	27.3	20.34	51.1	47.48	32.81	22.35	12.88	15.59	10.26	3.84			Thailand: Bangkok	13.75	100.517					1926
UMMZ	58982	Tupaia	belangeri	olivacea	Mainland	M	46.49	46	25.46	18.16	33.14	27.35	11.42	17.99	17.19	13.01		18.93	49.77	45.13	32	21.56	12.4	14.1	8.57	3.62	37.37	24.56	Thailand: Bangkok	13.75	100.517					1925
USNM	221561	Tupaia	belangeri	olivacea	Mainland	F	47.36	47	26.46	18.69	34.34					14.17			50.83	46.66	33.07	22.16	11.51	14.27	9.17	3.42	37.73	25.27	Thailand: Samut Sakhon: Tachin	13.5333	100.283					1916	363
USNM	221562	Tupaia	belangeri	olivacea	Mainland	M	47.95	47.74	27.02	18.99	35.33	28.91	11.59	17.71	16.89	14.49	26.58	19.85	51.66	46.86	33.62	22.34	12.27	15.28	9.76	3.6	38.27	25.44	Thailand: Samut Sakhon: Tachin	13.5333	100.283					1916	393
USNM	240046	Tupaia	belangeri	olivacea	Mainland	F	48.72	48.08	27.1	18.77	35.7					14.51	27.1		51.26	47.25	33.54	22.64			9.43	3.3	37.99	25.25	Thailand: Bangkok	13.75	100.517					1924
USNM	241058	Tupaia	belangeri	olivacea	Mainland	M	47.64	46.99	25.59	17.74	34.78	27.45	11.74	19.06	17.41	13.89	26.58	19.45	50.09	46.68	32.47	21.81	12.65	13.63	8.74	3.62	37.43	24.44	Thailand: Bangkok	13.75	100.517					1924
USNM	241059	Tupaia	belangeri	olivacea	Mainland	M	48.34	47.91	26.42	18.33	34.88	28.16	11.83	18.54	18.03	13.84	26.75	18.99	51.11	47.27	33.65	22.69	12.54	14.59	10.03	3.8	38.21	25.04	Thailand: Bangkok	13.75	100.517					1924
USNM	241061	Tupaia	belangeri	olivacea	Mainland	F	48.38	47.44	25.86	18.34	35.02	28.86		18.76	17.86	14.23	26.79			47.18	33.53	22.66		14.26	9.71	3.64			Thailand: Bangkok	13.75	100.517					1924
USNM	241062	Tupaia	belangeri	olivacea	Mainland	M	46.7	46.29	25.62	18.29	34.18	27.16	12.62	19.1	17.56	13.71	26.79	19.22	49.05	45.21	32.06	21.47	11.87	14.84	9.81	3.54	36.78	24.24	Thailand: Bangkok	13.75	100.517					1924
USNM	241063	Tupaia	belangeri	olivacea	Mainland	F	47.03	46.6	25.66	17.4	33.09	27.6	11.51	18.15		12.86	24.54	18.55	48.95	45.58	31.92	21.73	11.64	13.3	8.68	3.08	36.35	24.36	Thailand: Bangkok	13.75	100.517					1924
USNM	253448	Tupaia	belangeri	olivacea	Mainland	M	43.65	43.33	24.47	17.02	31.76	25.91	10.83	17.51	16.92	13.47	24.34	18.36	46.58	42.29	30.9	20.36	11.77	12.72	8.84	3.21	34.05	22.73	Thailand: Kanchanaburi: Mueang Kanchanaburi	14.0167	99.5333					1928
USNM	257816	Tupaia	belangeri	olivacea	Mainland	M	46.82	46.33	25.98	18	34.48	27.65		17.44	17.1	13.35	25	18.92	49.98	45.7	32.63	22.2	12.85	13.55	9.26	3.41	36.7	24.33	Thailand: Chiang Mai: Chieng Dao	19.3667	98.9667					1932
USNM	257819	Tupaia	belangeri	olivacea	Mainland	M			26.18	18.3	34.8	28.13	12.9	19.17	18.42	14.76	28.26	20.09	50.97		33.08	22.48		15.37	9.36	3.63	37.62	25.03	Thailand: Bangkok	13.75	100.517					1932
USNM	294849	Tupaia	belangeri	olivacea	Mainland	F	44.82	44.35	25.04	17.24	31.92	26.24	11.05	17.72	16.84	13.07		18.01	47.64	43.68	31.12	20.99	11.28	12.68	8.53	3.2	35.35	23.82	Thailand: Ratchaburi: Jombung: Tung Narkarien	13.5333	99.8333					1952	350
USNM	294850	Tupaia	belangeri	olivacea	Mainland	F	45.32	44.94	24.88	17.12	32.43	26.68	11.35	17.1	16.48	12.84	23.84	18.04	48.09	44.29	31.08	20.9	11.59	13.11	8.55	3.2	34.49	22.46	Thailand: Ratchaburi: Jombung: Tung Narkarien	13.5333	99.8333					1952	350
USNM	296510	Tupaia	belangeri	olivacea	Mainland	M	46.12	45.78	25.82	18	32.84	27.45	11.13	18.03	18.6	13.97	25.96	18.61	49.31	44.76	31.49	21.35	12.34	13.42	8.27	3.44	35.57	23.63	Thailand: Ratchaburi: Pak Tho	13.3833	99.85					1952	375
USNM	296512	Tupaia	belangeri	olivacea	Mainland	M	45.79	45.26	25.21	17.5	33.01	26.86		17.48	17.11	13.3	24.8	18.87	49.2	44.98	31.67	21.15	11.82	12.86	8.69	3.47	35.67	23.76	Thailand: Ratchaburi: Jombung: Tung Narkarien	13.5333	99.8333					1952	305
USNM	296869	Tupaia	belangeri	olivacea	Mainland	M								17.96	17.21		24.91	18.19					12.03	13.12	8.48	3.28	36.41		Thailand: Kanchanaburi: Ban Hin Laem	14.6333	98.6833					1952	370
USNM	296870	Tupaia	belangeri	olivacea	Mainland	M			25.97	17.74		27.55			17.6	13.58					32.46	22.07	12.51	13.82	8.81	3.29	36.92		Thailand: Kanchanaburi: Ban Hin Laem	14.6333	98.6833					1952	353
USNM	296872	Tupaia	belangeri	olivacea	Mainland	F	45.4	44.97	25.51	17.68	32.88	27.17	11.52	18.29	16.68	13.04	23.77	19.53	49.41	43.66	32.03	21.41	11.77	11.73	7.83	3.11	35.99	23.91	Thailand: Kanchanaburi: Ban Hin Laem	14.6333	98.6833					1952	336
USNM	296873	Tupaia	belangeri	olivacea	Mainland	F	46.25	45.78	26.54	18.14	34.08	28.19	11.52	17.51	17.21	12.79	24.71	18.19	49.5		32.74	22.07	12.06	13.42	8.69	3.23	36.37		Thailand: Kanchanaburi: Ban Hin Laem	14.6333	98.6833					1952	329
USNM	296875	Tupaia	belangeri	olivacea	Mainland	F	46.77	45.97	25.34	17.72	33.26	27.51	11.91	18.37		13.03	24.44	18.48	49.48	45.83	32.42	21.6	11.87	13.34	8.8	2.92	36.67	23.62	Thailand: Kanchanaburi: Ban Hin Laem	14.6333	98.6833					1952	366
USNM	296876	Tupaia	belangeri	olivacea	Mainland	F	45.06	44.42	25.15	17.29	32.2	26.6	11.03	18.2	17.29	13.1	24.87	19.81	48.76		31.23	20.82	12	12.78	7.85	3.12	34.72		Thailand: Kanchanaburi: Ban Hin Laem	14.6333	98.6833					1953	324
USNM	296886	Tupaia	belangeri	olivacea	Mainland	M	46.45	46.07	25.31	17.85	32.9	27.27			17.97	13.66			50.63	45.57	32.42	22.02	12.06	13.06	8.15	3.47	35.69	23.67	Thailand: Kamphaeng Phet: Khlong Khlung	16.2	99.7167					1952	345
USNM	296887	Tupaia	belangeri	olivacea	Mainland				26.5	18.57		28.89			18.25	14.78					34	22.92		14.22	9.02	3.23	37.8	24.46	Thailand: Kamphaeng Phet: Khlong Khlung	16.2	99.7167					1953	360
USNM	296888	Tupaia	belangeri	olivacea	Mainland		48.48	47.5			35.12	28.76	12.74	18.69	18.82	14.86	27.32	20.45	51.78	47.11	33.45	23.11	12.93	14.9	9.06	3.57	37.98	24.51	Thailand: Kamphaeng Phet: Khlong Khlung	16.2	99.7167					1953	350
USNM	296890	Tupaia	belangeri	olivacea	Mainland	M	47.69	47.24	25.79	18		27.89		17.98	18.1	14.07	25.58	19.19	50.54	47.1	32.57	22.04	12.83	13.79	9.03	3.14	37.16	24.4	Thailand: Nakhon Ratchasima: Sikhiu: Mushi: Tar Shang	14.5333	101.4					1953	380
USNM	296891	Tupaia	belangeri	olivacea	Mainland	M	45.69	45.09	24.55	17.23	32.8	26.41	11.23	17.86		13.73	26.06	18.98	48.79		31.66	21.3	12.31	14.04	8.77	2.93	36.1		Thailand: Nakhon Sawan: Pak Nam Pho	15.7167	100.15					1953	357
USNM	296892	Tupaia	belangeri	olivacea	Mainland	F				18.13			11.99	18.69	16.86	13.56	25.05	19.52		46.58			12.2	13.27	8.48	3.19	36.83	24.12	Thailand: Nakhon Sawan: Pak Nam Pho	15.7167	100.15					1953	365
USNM	296893	Tupaia	belangeri	olivacea	Mainland	M	45.03	44.73	24.26	16.8	32.52	25.69	11.89	18.11	16.64	12.8	25.1	18.45	47.41	44.11	30.94	20.42	11.94	13.27	8.52	3.09	35.06	22.92	Thailand: Nakhon Sawan: Pak Nam Pho	15.7167	100.15					1953	354
USNM	296894	Tupaia	belangeri	olivacea	Mainland	F	44.31	43.65	24.66	17.43	31.63	26.04			16.79	14.22		18.77	46.95	43.7	30.7	20.71				3.16	34.41		Thailand: Nakhon Sawan: Pak Nam Pho	15.7167	100.15					1953	337
USNM	296895	Tupaia	belangeri	olivacea	Mainland	M	47.72	46.84	26.39	17.88	34.57	28.55	11.42	18.01	17.99	14.73	25.64	19.12	51.79	46.6	33.05	22.44	12.33	13.57	9.14	3.28	37.24		Thailand: Nakhon Sawan: Pak Nam Pho	15.7167	100.15					1953	373
USNM	296897	Tupaia	belangeri	olivacea	Mainland	F	45.97	45.25	24.95	16.92	32.5	27.31	10.38	17.3	16.15	12.92	23.56	17.89	48.95	44.78	31.58	21.21	11.69	12.92	8.18	2.95	34.64	22.74	Thailand: Nakhon Sawan: Kow Chong Sala Mountain	15.45	100.133					1953	353
USNM	296898	Tupaia	belangeri	olivacea	Mainland	F	43.93	43.57	24.51	16.61	31.06	25.6	11.09	17.46		13.18	24.11	18.51	46.31	42.67	29.9	20.07	11.77	12.11	8.05	2.92	34.07	23.03	Thailand: Nakhon Sawan: Kow Chong Sala Mountain	15.45	100.133					1953	346
USNM	296899	Tupaia	belangeri	olivacea	Mainland	M	44.65	44.3	24.44	16.93	31.64	26.15	11.12	17.96	17.6	13.53	25.28	18.81	47.54	44.26	30.75	20.64	11.95	13.12	8.61	3.12			Thailand: Nakhon Sawan: Pak Nam Pho	15.7167	100.15					1953	345
USNM	296900	Tupaia	belangeri	olivacea	Mainland	M	47.46	46.96	25.76	17.85	33.56	27.28		18.48	17.32	13.64	25.34	19.45	50.1	46.5	32.39	22.07	11.86	13.03	8.47	3.08	36.56	24.13	Thailand: Nakhon Sawan: Pak Nam Pho	15.7167	100.15					1953	372
USNM	296902	Tupaia	belangeri	olivacea	Mainland	M	46.45	45.91	25.3	17.69	33.33	26.91	11.24	18.7	18.32	13.94	26.43	19.39	49.39	45.28	32.56	21.96	12.3	13.02	9	3.6	36.47	23.81	Thailand: Nakhon Sawan: Pak Nam Pho	15.7167	100.15					1953	340
USNM	296905	Tupaia	belangeri	olivacea	Mainland	F	46.25	45.45	24.84	17.47	32.53	27.34	11.09	18.41	16.95	13.38	24.95	18.89	49.08	45.38	31.4	21.27	12.17	13.44	8.45	3.24	35.73	23.29	Thailand: Nakhon Sawan: Pak Nam Pho	15.7167	100.15					1953	366
USNM	296906	Tupaia	belangeri	olivacea	Mainland	F	43.86	43.42	24.71	17.24	31.72		10.82	16.47	15.01	12.15	22.44	17.06	46.71	42.6	30.48	20.44	11.62	12.7	8.01	3.08	34.09	23.24	Thailand: Nakhon Sawan: Pak Nam Pho	15.7167	100.15					1953	332
USNM	296907	Tupaia	belangeri	olivacea	Mainland	F	45.29	44.73	25.32	17.39	33.32	26.81		17.85		13.65	24.17	18.79	48.15	44.65	31.94	21.17	11.42	13.54	8.75	3.11	35.21		Thailand: Nakhon Sawan: Pak Nam Pho	15.7167	100.15					1953	324
USNM	296908	Tupaia	belangeri	olivacea	Mainland	F	46.03	45.43	24.95	17.69	32.65	26.67	11.56	18.54	17.24	13.78	24.63	19.23	49	45.52	31.5	21.07	11.67	12.72	8.32	2.84	35.74	23.35	Thailand: Lopburi: Airawan Mountain	14.9333	100.75					1953	345
USNM	296911	Tupaia	belangeri	olivacea	Mainland	F	45.95	45.41	25.51	17.73	32.46	27	10.87	16.95	16.42	13.04	24.01	17.87	48.97	44.66	31.37	21.05	12.01	13.4	8.94	3.15	35.61	24.4	Thailand: Lopburi: Airawan Mountain	14.9333	100.75					1953	330
USNM	296912	Tupaia	belangeri	olivacea	Mainland	F	45.49	45.07	25.08	17.78	32.54	26.44	11.48	18.16		13.64	24.52	18.35	49.04	44.84	30.89	20.22	12.05	12.57	8.18	3.45	35.25	23.75	Thailand: Chonburi: Si Racha: Nong Ko	13.1667	101.1					1953	360
USNM	355041	Tupaia	belangeri	olivacea	Mainland	F	44.57	44.03			31.37	25.87		17.87	15.6	12.94	23.5	18.55	47.26	43.82	30.41	20.33	11.98	12.73	8.43	3.02	33.77		Thailand: Nakhon Ratchasima: Pak Chong: Kao Yai National Park	14.75	101.417					1963	335
ZMB	41073	Tupaia	belangeri	olivacea	Mainland	F	50.08	49.59	27.9	19.26	36.63	30	12.59	19.71	18.58	14.88	26.77		53.14	49.17	34.68	24.04	12.48	14.37	9.4	3.82	39.72	26.64	Thailand: Bangkok	13.75	100.517					1928
ZMB	41074	Tupaia	belangeri	olivacea	Mainland	F	46.17	46.04	25.25	17.35	33.69		12.15	18.09	16.98	13.42	24.85	19.2	48.62	45.7	31.88	21.69	12	13.69	8.65	3.13	36.53	24.5	Thailand: Bangkok	13.75	100.517					1928
ZMB	41075	Tupaia	belangeri	olivacea	Mainland	F	47.63	47.31	26.15	18.18	34.07			18.9	16.59	13.83		19.07	50.24	46.39	32.23	21.66	11.85	13.89	9.06	3.16	37.17	25.08	Thailand: Bangkok	13.75	100.517					1928
ZMB	41076	Tupaia	belangeri	olivacea	Mainland	M	47.39	46.93	26.08	18.18	34.8	28.33		18.07	16.74	13.67	25.25	18.85	50.36	46.6	32.62	21.79	12.42	14.68	9.25	3.38	37.45	24.57	Thailand: Bangkok	13.75	100.517					1928
ZMB	41077	Tupaia	belangeri	olivacea	Mainland	F	49.06	48.63			35.88		11.66	19.58		14.28	26.11	19.84	52.14	48.57	33.88		12.3	13.52	8.89	3.46	38.63	25.47	Thailand: Bangkok	13.75	100.517					1928
ZMB	41079	Tupaia	belangeri	olivacea	Mainland	F			25.55	17.97		27.26				13.65					31.94	21.41							Thailand: Bangkok	13.75	100.517					1928
ZMB	41082	Tupaia	belangeri	olivacea	Mainland	F	46.11	45.91			33.3	27.29			16.37	13.43		18.75	48.85	45.83	31.96	21.54	11.16	12.9	8.64	2.88	36.08	24.21	Thailand: Bangkok	13.75	100.517					1928
ZMB	41083	Tupaia	belangeri	olivacea	Mainland	F	48	47.54	26.55	18.96	34.82	28.38		18.25	16.8	13.76	25.91	19.24	50.66	47.01	32.83	22.05	12.18	14.11	9.47	3.42	38.17	25.57	Thailand: Bangkok	13.75	100.517					1928
ZMB	41084	Tupaia	belangeri	olivacea	Mainland	M	49.31	48.92	27.36	18.91	35.61	28.93			17.73	14.22				48.93	34.03	23.4						25.38	Thailand: Bangkok	13.75	100.517					1928
ZMB	41085	Tupaia	belangeri	olivacea	Mainland	F	47.87	47.12	26.24	18.27	34.65	28.02		18.69		14.17	26	19.44	50.35	46.54	32.29	22.03	12.27	13.15	8.66	3.5	37.23	24.88	Thailand: Bangkok	13.75	100.517					1928
ZMB	41670	Tupaia	belangeri	olivacea	Mainland	M			26.53	18.55	36.8	29.05			18.24	15.02					34.67	23.44		14.83	9.42	3.7	38.75	24.9	Thailand: Bangkok	13.75	100.517					1929
ZMUC	734	Tupaia	belangeri	olivacea	Mainland	M	49.79	49.38			36.77	29.79	11.87	18.7	19.53	15.92	28.64	20.28	53.08		35.13	24.22	13.02	15.02	9.56	3.78			Thailand: Bangkok	13.75	100.517					1927
ZMUC	735	Tupaia	belangeri	olivacea	Mainland	M	49.33	48.67	26.5	18.19	35.69	28.73		18.77	18.14	14.88	26.93	19.87	52.15	48.05	34.26	23.05		13.77	8.48	3.5	38.33		Thailand: Bangkok	13.75	100.517					1926
NHMUK	78.2531	Tupaia	belangeri	siccata	Mainland	M	46.98	46.68	25.75	17.14		27.54				13.46	25.48		49.86	45.83	32.44					3.12	37.06	24.25	Myanmar: Chindwin	22.5996	95.1
NHMUK	14.7.19.73	Tupaia	belangeri	siccata	Mainland	M	44.71	44.24	24.87	16.33	32.9	26.49	11.37	18.04	16.15	14.03	25.71	18.51	47.8	44.73	30.65	20.16	11.76	14.32	9.24	3.37	34.7	22.76	Myanmar: Mingun: West Sagaing	21.7978	95.8694					1913
NHMUK	14.7.19.74	Tupaia	belangeri	siccata	Mainland	F	42.22	41.8	23.56	15.52	30.09		10.55	17.69	14.85	12.64	23.53	17.96	44.91	41.61	28.53	18.96	11.49	12.8	8.56	3.14	33.68	22.14	Myanmar: Mingun: West Sagaing	21.7978	95.8694					1913
NHMUK	14.7.19.75	Tupaia	belangeri	siccata	Mainland	M	46.02	45.65	25.23	17.67	32.69	26.78	11.2	19	16.62	15.26	27.17	19.27	48.25	45.14	30.68	20.32	12.39	14.2	9.09	3.59	36.24	23.31	Myanmar: Mt. Popa	20.9167	95.25					1913
NHMUK	14.7.19.77	Tupaia	belangeri	siccata	Mainland	M				17.08					16.37	14.18								13.91	8.35	2.96	34.44	22.94	Myanmar: Mt. Popa	20.9167	95.25					1913
NHMUK	14.7.19.78	Tupaia	belangeri	siccata	Mainland	F	44.26	44.05	24.97	17.14	32.08	25.87	11.57	18.39	15.88	14.07	24.85	18.56	46.82	43.75	30.14	19.8	12.09	13.85	8.98	3.46	35.07	23.66	Myanmar: Mt. Popa	20.9167	95.25					1913
NHMUK	14.7.19.79	Tupaia	belangeri	siccata	Mainland	F	42.79	42.54	23.51	16.16	30.86	25.08	11.6	18.24	15.67	13.38	24.52	18.36	45.48	42.71	29.17	18.78	11.55	13.36	8.35	3.3	33.95	22.11	Myanmar: Mt. Popa	20.9167	95.25					1913
NHMUK	14.7.19.81	Tupaia	belangeri	siccata	Mainland	F	44.43	44.23	25.02	17.1	32.42	26.63	11.72			13.62	24.26	18.06		44.36	30.29	20.06	12.03	13.52	8.39	3.01	35.06	23.42	Myanmar: Meiktila: Pyawbwe	20.5952	96.0502					1913
NHMUK	14.7.19.84	Tupaia	belangeri	siccata	Mainland	M	47.5	47.23	26.2	17.54	34.55	28.29	11.36	18.65	16.45	15.05		18.77	50.52	47.27	32.64	21.87	12.43	14.41	8.87	3.54	37.35	24.32	Myanmar: Kyauk Myaung: Irrawaddy	23.9167	95.6667					1913
NHMUK	14.7.19.85	Tupaia	belangeri	siccata	Mainland	M			24.27	16.81		25.25			16.18	13.62					28.99	18.84		12.96	8.47	2.84	33.81	22.65	Myanmar: Pagan	21.1716	94.8598					1913
NHMUK	15.5.5.33	Tupaia	belangeri	siccata	Mainland	F	44.61	44.23	24.5	16.75	31.64	26.08		17.61	15.54	12.61	23.89	18.05	47.29	43.4	30.48	20.31	11.69	12.83	8.13	3.22	35.17		Myanmar: Tatkon: West Kindal: Chindwin River	20.1306	96.2033					1914
NHMUK	15.5.5.34	Tupaia	belangeri	siccata	Mainland	F	44.6	44.06	24.93	17.15	31.22	26.25	10.52		16.48	13.25	23.87	18.26	47.43	43.79	30.47	20.46	11.76	12.3	8.14	3.25			Myanmar: Tatkon: West Kindal: Chindwin River	20.1306	96.2033					1914
NHMUK	15.5.5.35	Tupaia	belangeri	siccata	Mainland	F							10.45	18.32	16.18	13.38	24.51	18.5		42.08			11.52	12.8	8.64	3.26			India: Manipur: Tsibit	24.5754	94.2204					1914
NHMUK	15.5.5.36	Tupaia	belangeri	siccata	Mainland	F							9.58	18.14		12.83	23.28	18		41.62			11.33	12.9	8.45	2.88			India: Manipur: Haingyaw	24.5754	94.2204					1914
NHMUK	15.5.5.37	Tupaia	belangeri	siccata	Mainland	M	45.23	44.78	24.85	16.91	31.63	26.88			16.55		25.03		47.92	44.48	30.73	20.6	12.41	13.35	8.74	2.95	35.76	23.49	Myanmar: Chindwin: Kin	22.6	95.1					1914
NHMUK	27.11.18.11	Tupaia	belangeri	siccata	Mainland	M			26.64	18.43	34.28	27.49			16.71	13.84	26.05	18.84			31.84	21.3		14.35	9.23	3.13	37.14	24.11	Myanmar: 30 mi N of Toungoo	19.3915	96.3336					1927
NHMUK	27.11.18.12	Tupaia	belangeri	siccata	Mainland	M	47.49	46.7	26.65	18.47	34.17	28.35		17.77	17.51	13.96	25.8	19.25	50.85	45.5	33.95	23.26	12.8	13.54	8.46	3.24	37.06	24.51	Myanmar: 10 mi N of Toungoo	18.9333	96.4333					1927
NHMUK	6.7.5.1	Tupaia	belangeri	siccata	Mainland	M			24.67	17.2	32.75	26.08	11.41	17.69	16.43	13.71	25.44	18.35	47.17		30.22	20.15		14.42	9.33	3.47	35.66	23.28	Myanmar: Zibugaung	21.7833	94.7667					1906
USNM	20888	Tupaia	belangeri	siccata	Mainland	M	46.28	45.77	25.72	17.68	33.5	27.13		17.7	17.16	13.59	25.29	19.14	49.36	44.51	32.22	21.35	12.11	13.5	8.82	3.1	36.02	24.07	Myanmar: Pegu: Toungoo, NE of Bia Po: Karen Hills (900-1000 m)	18.9333	96.4333	950				1888
USNM	279178	Tupaia	belangeri	siccata	Mainland	F	43.45	42.97	23.72	16.27	29.61	25.47	10.38	17.26		13.31	24.09	18.18	46.23	42.46	29.45		11.91	13.18	8.51	3.36			India: Manipur: 5 mi N of Imphal	24.8167	93.95					1945	341
USNM	577421	Tupaia	belangeri	siccata	Mainland	F	43.93	43.56	24.32	16.56	31.63	25.55	11.74	17.6	15.52	13.09	23.83	18.24	46.43	43.43	29.58	19.5	11.29	13.38	7.79	2.87	34.38	22.8	Myanmar: Sagain: Kanbalu: San Myaung Camp: Chatthin Wildlife Sanctuary	20.8619	96.052					1996	340	155
USNM	577422	Tupaia	belangeri	siccata	Mainland	M	46.45	46.16	25.56	17.43	34.08	26.83	11.92	18.27	16.4	14.59	27.51	18.79	49.79	45.97	30.85	20.21	12.26	14.38	8.81	4.3	36.27	23.73	Myanmar: Sagain: Kanbalu: San Myaung Camp: Chatthin Wildlife Sanctuary	20.8619	96.052					1996	354	175
USNM	577423	Tupaia	belangeri	siccata	Mainland	M	45.44	45.09	25.11	17.23	32.64	26.57	11.28	17.54	15.94	14.5	25.56	18.31	47.75	44.72	30.62	19.93	11.72	13	8.25	3.47	35.3	23.47	Myanmar: Sagain: Kanbalu: San Myaung Camp: Chatthin Wildlife Sanctuary	20.8619	96.052					1996	345	140
USNM	577424	Tupaia	belangeri	siccata	Mainland	F			24.94	17.29		26.37			16.05	14.08					30.22	19.8	12.2	13.63	8.61	3.34	35.39	23.47	Myanmar: Sagain: Kanbalu: San Myaung Camp: Chatthin Wildlife Sanctuary	20.8619	96.052					1996	360	180
USNM	584375	Tupaia	belangeri	siccata	Mainland	M	46.36	45.96	25.78	17.28	33.66	27.24	12.83	18.78	16.9	14.18	28.16	19.21	49.79	45.48	31.43	20.71	12.41	13.72	8.68	3.96	36.02	23.75	Myanmar: Mandalay: Pyin-Oo-Lwin: National Kandawgyi Gardens (1100 m)	21.9883	96.4724	1100				2003	355	165
USNM	584376	Tupaia	belangeri	siccata	Mainland	F	42.75	42.44	22.78	15.49		24.7		17.44		12.75	23.54	17.99	45.64	42.02	29.36		11.7	12.46	7.94	3.19	33.18	21.6	Myanmar: Mandalay: Pyin-Oo-Lwin: National Kandawgyi Gardens (1100 m)	21.9883	96.4724	1100				2003	342	125
ZMB	90778	Tupaia	belangeri	siccata	Mainland	M	43.73	43.22	24.19	16.31		25.89		18.72	16.85	14.79	27.3	18.85	46.62	43.23	30.24	19.75	11.97	14.07	8.84	3.56	34.51	22.47	Myanmar: Mt. Popa	20.9199	95.2537					1937
ZMB	90780	Tupaia	belangeri	siccata	Mainland	F	43.65	43.1	23.73	16.5	31.14	25.17		17.99	15.48	13.52	24.34	18.15	46.08	42.93	29.28	19.13	11.73	12.81	8.19	3.47	33.66	22.36	Myanmar: Mt. Popa	20.9199	95.2537					1937
ZMB	90781	Tupaia	belangeri	siccata	Mainland	F	44.38	43.9	24.5	17.01	31.85	26.08			16.17	13.89			47.02	43.69	30.44	19.74		12.41	8.4	3.32	35.14	23.27	Myanmar: Mt. Popa	20.9199	95.2537					1937
ZMB	90818	Tupaia	belangeri	siccata	Mainland	M	45.46	45.19	24.77	17.38	32.11	26.58	11.25	18.26	16.05	13.36	25.95	18.97	48.65	45.3	30.55	19.95	12.2	14.32	9.19	3.5	35.53	22.89	Myanmar: Maymyo	22.0367	96.4707					1937
ZMB	90819	Tupaia	belangeri	siccata	Mainland	M	44.53	44.2	24.03	16.63		26.44		18.04	15.55	12.16	24.44	18.39	47.3	43.98	30.04	19.73	11.95	12.66	8.33	3.51	34.81	22.71	Myanmar: Maymyo	22.0367	96.4707					1937
ZMB	90820	Tupaia	belangeri	siccata	Mainland	M	44.91	44.57	24.57	17.22		25.85		18.34	15.99	13.61		18.72	48.33	44.73	30.58	20.16	12.14	13.01	7.94	3.11	34.86	22.76	Myanmar: Maymyo	22.0367	96.4707					1937
AMNH	M-54699	Tupaia	belangeri	tenaster	Mainland	M	44.15	43.68	24.74	17.3		25.8		16.97	16.97	13.14	25.16	19.29		42.61	30.88	20.46		13.34	8.45	3.19	34.79	23.29	Myanmar: Tenasserim: Toak Plateau	16.3167	98.4833					1924
NHMUK	55.1304	Tupaia	belangeri	tenaster	Mainland	M	46.16	45.94	25.97	18.56	33.49	27.54	11.73	18.16		14.87		18.73	49.36	45.56	32.53	21.6	12.63	13.65	8.56	3.45	35.86	23.89	Myanmar: Hat Sanuk	11.8	99.6					1919
NHMUK	55.1305	Tupaia	belangeri	tenaster	Mainland	M	45.48	44.94	25.34	18.12	32.73	26.93	11.08	18.12	17.44	14.01	25.31	18.63	48.47	44.48	31.83	21.11	12.09	13.16	8.55	3.01			Myanmar: Hat Sanuk	11.8	99.6					1919
NHMUK	55.1306	Tupaia	belangeri	tenaster	Mainland	M	44.42			16.82	32.12	26.07	11.72	18.2	17.46	13.38	25.29	18.78	47.26	43.6	30.79	20.46	11.95	12.7	8.13	3.15			Myanmar: Hat Sanuk	11.8	99.6					1919
NHMUK	55.1307	Tupaia	belangeri	tenaster	Mainland	F	44.13	43.7	24.05	17.13	31.42	25.5		18.32	16.94	13.47	24.44	18.41	46.62	43.64	30.61	19.77	11.92	13.42	8.49	3.29			Myanmar: Hat Sanuk	11.8	99.6					1919
NHMUK	55.1309	Tupaia	belangeri	tenaster	Mainland	M	46.21	45.68	25.91	17.68	33.25	27.47	11.2	18.39	17.63	13.89	25.64	19.38	49.46	45.82	32.02	21.33	12.8	13.28	9.28	3.32	36.51	24.62	Thailand: Ko Lak: Rajburi	11.7861	99.8103					1919
NHMUK	55.131	Tupaia	belangeri	tenaster	Mainland	M	46.11	45.8	25.74	17.95	33.01	26.74	11.23	18.54	16.89	13.49	25.79	18.89	49.31	45.37	32.3	21.64	12.6	13.03	8.63	3.46	36.45	23.53	Thailand: Ko Lak: Rajburi	11.7861	99.8103					1919
NHMUK	55.1311	Tupaia	belangeri	tenaster	Mainland	M	46.02	45.51	25.94	18.36	33.26	27.41	11.65	18.34	16.77	13.16	24.91	18.56	49.33	45.1	31.42	21.24	11.95	13.07	8.66	3.16	35.74	24.32	Thailand: Ko Lak: Rajburi	11.7861	99.8103					1919
NHMUK	1939.38	Tupaia	belangeri	tenaster	Mainland		48.59	47.77	26.95	18.64	35.13	29.05		18.78	17.94	14.11	25.93	19.71	51.74	47.27	33.9	23.2	12.5	13.92	9.09	3.17	38.07	25.51	Thailand: Koharut [Khao Krut]	11.3689	99.5812
NHMUK	14.12.8.93	Tupaia	belangeri	tenaster	Mainland	M	46.45	46.41	25.96	17.54	34.11			18.25		14.1	26.27	19.34	50.11	44.47	33.62	22.39	12.57	13.67	8.54	3.24	36.69	24.42	Myanmar: Banlaw: Tenasserim River	12.1167	99.05					1914
NHMUK	14.12.8.94	Tupaia	belangeri	tenaster	Mainland	M	45.84	45.39	25.74	17.7	33.42	27.39	11.17	18.25	18.78	14.65	25.74	19.34	49.8	44.77	32.98	22.28	12.32	13.49	8.56	3.34	36.11	24.07	Myanmar: Tenasserim Town	12.0833	99.0167					1914
NHMUK	17.3.25.2	Tupaia	belangeri	tenaster	Mainland	M			26.33	18.18		28.22			17.84						33.98	23.59		13.06	8.46	3.12	37.16	25.15	Myanmar: Tenasserim Town	12.0833	99.0167					1914		135
NHMUK	17.3.25.3	Tupaia	belangeri	tenaster	Mainland	M	46.07	45.57	25.54	17.47	33.23	27.71	11.04	17.29	17.97	13.51	25.43	18.68	49.51	44.69	32.95	22.57	11.9	13.37	8.92	3.05	36.4	23.66	Myanmar: Tagool: Tenasserim River	12.2453	99.0488					1914
NHMUK	17.3.25.4	Tupaia	belangeri	tenaster	Mainland	M			27.46	18.46		29.22			18.58						34.88	23.66		13.51	8.4	3.47	38.01	25.14	Myanmar: Tagool: Tenasserim River	12.2453	99.0488					1914
NHMUK	19.2.9.1	Tupaia	belangeri	tenaster	Mainland	M	47.38	47.08	26.58	18.06	33.57	28.14	11.23	18.31	17.89	13.42	25.95	19.54	50.7	46.33	32.74	22.3	12.45	13.94	9.29	3.43	37.06	24.75	Thailand: Ko Lak	11.7861	99.8103					1918
NHMUK	19.2.9.2	Tupaia	belangeri	tenaster	Mainland	F	44.17	43.77	24.75	16.63	31.63		11.22	17.42	17.04	13.92		18.81	46.85	42.95	30.57	20.45	11.94	11.86	8.19	3.18	34.62	23.29	Thailand: Ko Lak	11.7861	99.8103					1918
NHMUK	19.2.9.3	Tupaia	belangeri	tenaster	Mainland	F	45.31	44.82	25.49	17.39	32.56	26.57	12.15	17.96	16.63	13	24.03	18.58	48.83	43.85	31.53	21.03	11.81	12.51	8.43	3.26	35.23	24.19	Thailand: Ko Lak	11.7861	99.8103					1918
NHMUK	20.7.3.10	Tupaia	belangeri	tenaster	Mainland	M	46.47	45.78	26.19	17.92	33.63	28.19	11.52	18.28	18.37	14.94	26.5	18.99	49.65	45.25	32.75	22.25	11.97	13.94	9.28	3.46	36.25	24.57	Thailand: Maprit: Patiyu	10.7	99.3167					1915
NHMUK	20.7.3.11	Tupaia	belangeri	tenaster	Mainland	F	46.78	46.41	25.8	17.69	34	27.99	11.33	18.14	16.22	13.17	24.31	18.51	50.41	45.42	31.96	21.47	12.22	13.39	9.01	3.3	36.67	24.11	Thailand: Maprit: Patiyu	10.7	99.3167					1915
NHMUK	85.8.1.78	Tupaia	belangeri	tenaster	Mainland	M			26.53	17.77		28.62			18.05	13.76					34.66	23.65			8.65	3.06	37.4	25.26	Myanmar: Tenasserim	12.38	99.2
NHMUK	85.8.1.79	Tupaia	belangeri	tenaster	Mainland	F			25.4	17.41						14	26.67	20.04			32.12	21.09							Myanmar: Tenasserim	12.38	99.2
NHMUK	85.8.1.85	Tupaia	belangeri	tenaster	Mainland	M			25.32	17.61					17.43	13.82					31.64	21.5				3.52	35.75	23.35	Myanmar: Tenasserim: Thatone	12.38	99.2					1877
SMF	4944	Tupaia	belangeri	tenaster	Mainland	M			25.87	17.63		28.48			18.02	14.69	25.82	19.28			32.54	21.84			9.57	3.31	37.32	23.94	Myanmar: Tenasserim	12.38	99.2					1886
USNM	124003	Tupaia	belangeri	tenaster	Mainland	M	47.99	47.47	27.45	18.32	35.74	29.28	10.98	17.13		13.91	24.69	17.97	51.11	46.62	35.15	24.29	12.55	13.33	8.81	3.22	38.15	25.73	Myanmar: South Tenasserim: Victoria Point	9.98333	98.55					1904	365
USNM	221576	Tupaia	belangeri	tenaster	Mainland	F	44.07	43.42	24.02	16.7	31.74	25.63	11.34	17.8	16.8	14	24.57	18.43	46.65	43.61	30.11	19.98	12.09	13.03	8.73	3.29	33.7	22.43	Thailand: Ko Lak: Prachuap Khiri Khan	11.8167	99.7981					1916	337
USNM	221577	Tupaia	belangeri	tenaster	Mainland	M	46.87	46.49	26.09	17.49	33.54	27.59	11.62	18.44	17.63	14.21	25.32	18.75	49.54	45.47	32.03	21.7	12.19	14.54	8.8	3.15	36.71	24.71	Thailand: Ko Lak: Prachuap Khiri Khan	11.8167	99.7981					1916	355
USNM	221578	Tupaia	belangeri	tenaster	Mainland	F			24.43	17.02		26.33				13.17		18.63	47.21		31.21			12.92	8.43	2.81	34.44	22.65	Thailand: Ko Lak: Prachuap Khiri Khan	11.8167	99.7981					1916	347
USNM	296877	Tupaia	belangeri	tenaster	Mainland	M			26.01	18.41	33.41	27.81			17.2	14.18	24.38		49.36		32.17	21.5		13.57	9.22	3.38	36.08	24.2	Thailand: Prachuap Khiri Khan: Ban Khlua Klang	11.8167	99.7982					1952	367
USNM	296878	Tupaia	belangeri	tenaster	Mainland	F	45.6	44.9	24.89	16.98	32.73	26.91		17.75	16.97	13.68	24.22	18.08	48.03	44.35	31.32	20.85	12.26	13.31	9.32	3.17	34.99	23.55	Thailand: Prachuap Khiri Khan: Ban Khlua Klang	11.8167	99.7982					1952	360
USNM	296879	Tupaia	belangeri	tenaster	Mainland	M	45.64	45.12	25.25	16.98	32.97	27.08	11.89	17.99	17.89	14	25.25	18.71	49.04	44.93	32.02	21.5	12.21	14.22	9.47	3.52	35.43	23.59	Thailand: Prachuap Khiri Khan: Ban Khlua Klang	11.8167	99.7982					1952	230
USNM	296880	Tupaia	belangeri	tenaster	Mainland	M	45.09	44.63	25.41	17.64	32.8	26.98	11.64	17.83	17.24	13.68	24.85	18.28	48.24	44.13	31.78	21.28	12.29	13.17	8.71	3.18	34.94	23.88	Thailand: Prachuap Khiri Khan: Ban Khlua Klang	11.8167	99.7982					1952	335
USNM	296881	Tupaia	belangeri	tenaster	Mainland	M	48.73	48.08	26.99	18.9		29.2		18.43	18.69	15.3	26.67	19.11	51.92	48.21	34.4	23.83	13.15	14.15	9.21	3.41	37.8	25.17	Thailand: Prachuap Khiri Khan: Ban Khlua Klang	11.8167	99.7982					1952	363
USNM	296882	Tupaia	belangeri	tenaster	Mainland	F			25.11	17.57		26.38										20.81		13.33	8.75	3.18			Thailand: Prachuap Khiri Khan: Ban Khlua Klang	11.8167	99.7982					1952	360
USNM	296883	Tupaia	belangeri	tenaster	Mainland	M				17.7														12.87	8.56	3.23	34.89	24.2	Thailand: Prachuap Khiri Khan: Ban Khlua Klang	11.8167	99.7982					1952	345
FMNH	32399	Tupaia	belangeri	tonquinia	Mainland	M	49.56	48.69	27.11	18.87	35.43	29.55	11.68	18.42	19.43	13.83	26.79	20.2	53.24	47.77	35.31	24.26	12.45	13.54	8.86	3.37	38.85	25.25	Vietnam: Pa Ham	21.9167	103.233					1929	370
FMNH	32401	Tupaia	belangeri	tonquinia	Mainland	M			26.03	18.12		27.82			18.73	13.88					32.95	22.56		13.92	8.64	2.83	37.3	24.44	Vietnam: Phong Tho	22.5167	103.35					1929	380
FMNH	32402	Tupaia	belangeri	tonquinia	Mainland	M			25.86	18.03	33.6	27.79				13.41					32.91	22.3		13.27	8.92	3.14	37.07	24.45	Vietnam: Bac Tan Trai	20.35	106.317					1929	346
FMNH	32403	Tupaia	belangeri	tonquinia	Mainland	F	44.95	44.38	25.12	17.69		26.91		17.43		12.91	23.91	18.94	48.36	44.01	31.71	21.5	12.2	13.23	9.06	2.97	35.33	23.92	Vietnam: Muong Boum	22.3833	102.817					1929	344
FMNH	32404	Tupaia	belangeri	tonquinia	Mainland	M	45.63	45.17	25.34	17.69		27.2		17.85	18.16	13.37	24.99	19.44	48.5	44.84	31.86	21.36	11.66	13.41	8.72	3.56	36.01	24.26	Vietnam: Lieng San	22.4	103.217					1929	343
FMNH	32405	Tupaia	belangeri	tonquinia	Mainland	F	45.56	45.12	25.13	17.38		27.04		18.24	17.75	13.9	25.31	19.66	48.94	44.62	32.07	21.57	12.79	13.29	8.88	3.14	35.94	23.94	Vietnam: Lieng San	22.4	103.217					1929	351
FMNH	32406	Tupaia	belangeri	tonquinia	Mainland	F			25.15	17.51		26.52			17.43							20.94		13.17	8.74	2.89	34.97	23.67	Vietnam: Nam He	22.3667	104.1					1929	365
FMNH	32407	Tupaia	belangeri	tonquinia	Mainland	F	43.99	43.4	23.91	16.57	30.94	25.84		17.1		12.54	23.96	18.7	47.26	42.73	30.41	20.5	11.73	12.56	8.14	2.99	34.2	22.7	Laos: Phong Saly (4400 ft)	21.6833	102.1	1341				1929	339
FMNH	32410	Tupaia	belangeri	tonquinia	Mainland	F	42.4	41.96	23.22	16.2				17.2	16.5	12.57	23.02	18.72	45.69	41.17	29.4	19.31	11.56	11.95	7.89	2.78	32.84	22.01	Laos: Phong Saly (4400 ft)	21.6833	102.1	1341				1929	336
FMNH	32411	Tupaia	belangeri	tonquinia	Mainland	F			23.03			24.87				12.03					29.65	19.81		12.54	7.86	2.85	32.97	21.96	Laos: Phong Saly (4400 ft)	21.6833	102.1	1341				1929	330
FMNH	32412	Tupaia	belangeri	tonquinia	Mainland	F	43.92	43.49	24.47	17.08	31.43			17.21		11.85	23.46	18.74	46.78	42.63	30.32	20.07	11.76	12.73	8.04	2.69	33.99	23.23	Laos: Phong Saly (4400 ft)	21.6833	102.1	1341				1929	338
FMNH	32413	Tupaia	belangeri	tonquinia	Mainland	F	43.9	43.27	24.3	16.77	30.35	25.85	10.54	17.12			23.66			42.42	30.83	20.66		12.07	7.86	2.95	33.85	22.95	Laos: Muong Yo	21.5167	101.85					1929	328
FMNH	38900	Tupaia	belangeri	tonquinia	Mainland	M	47.53	47.16	26.03	18.11		28.02		17.85	18.12	14.14	25.78	19.78	51.2	46.67	33.32	22.67	12.19	14.56	9.77	3.1	37.58	24.81	Vietnam: Chapa	22.35	103.867					1929
FMNH	38902	Tupaia	belangeri	tonquinia	Mainland	M	48.33	47.85	26.42	18.37	34.77	28.43		18.24	18.75	14.45	25.98	20.02	51.05	47.83	33.88	23.09	12.87	14.17	9.58	3.35	37.97	24.69	Vietnam: Chapa	22.35	103.867					1929
FMNH	38904	Tupaia	belangeri	tonquinia	Mainland	M			26.21	17.97	33.47	28.43			18.59	13.62	25.63				33.58	23.1		13.7	9.02	3.22	37.37	24.9	Vietnam: Chapa	22.35	103.867					1929
FMNH	38905	Tupaia	belangeri	tonquinia	Mainland	F	48.01	47.54	26.74	18.11		28.5		18.14	18.98	14.18	25.33	19.5	51.38	46.52	34.26	23.41	12.65	13.77	8.78	2.9			Vietnam: Annam: Hoi-Xuan	20.3833	105.1					1930
FMNH	38907	Tupaia	belangeri	tonquinia	Mainland	M			27.11	18.36		29.57			18.73	13.85						24.46		13.84	8.72	3.52	38.58	25.47	Vietnam: Annam: Hoi-Xuan	20.3833	105.1					1930
FMNH	38908	Tupaia	belangeri	tonquinia	Mainland		48.91	48.29	26.64	18.56		29.23		18.92	18.7	13.69	25.73	19.95	52.79	47.7	35.21	24.17	12.46	13.64	9.35	3.36	38.58	25	Vietnam: Lung Lunh	21.2833	106.35					1930	195
LACM	IH 33	Tupaia	belangeri	tonquinia	Mainland	M	47.86	47.17	26.84	18.45	34.85	28.76	11.85	17.79	17.95	13.85	24.43	19.54	51.3	46.46	34.06	23.46	12.37	13.72	9.43	3.03	36.91	24.9	Vietnam: Yen Bai Province: Frontier Station	21.7215	104.899					2001	368	140
LACM	IH 85	Tupaia	belangeri	tonquinia	Mainland	M	46.58	45.86	25.69	18.02	33.33	27.68	10.82	17.74	17.89	13.4	24.26	19.53	49.73	45.41	32.85	22.55	12.11	13.7	8.91	3.13	36.23	24.33	Vietnam: Yen Bai Province: Frontier Station	21.7215	104.899					2001	340	140
MCZ	13685	Tupaia	belangeri	tonquinia	Mainland	M	45.57	45.35	25.82	17.67	32.39			18.29	17.86	13.86	25.39	20.1	48.87	44.36	32.07	21.25	12.45	13.45	8.83	3	36.33	24.43	Vietnam: Tonkin	21.2365	105.025					1911	335
MCZ	13686	Tupaia	belangeri	tonquinia	Mainland	F			23.31	16.32	30.57	24.92	11.04		16.23	12.7	23.73				29.52	19.6	12.38	12.32	8.41	2.75	33.6	22.47	China: Yunnan Province: Mongtze	23.3667	103.383					1910
MCZ	26943	Tupaia	belangeri	tonquinia	Mainland	F	45.93	45.49	25.68	17.53	33.33		12.73	17.23		12.97	25.18	19.56	50.17	43.99	31.97	21.97	12.73	13.53	8.26	2.84	36.43	24.36	Vietnam: Chapa	22.35	103.867					1929
MCZ	38263	Tupaia	belangeri	tonquinia	Mainland	M				17.09			12.15	17.18	17.81	13.58	24.74	18.86		43.97			12.1	13.09	8.91	2.99	35.25	23.92	Vietnam: Chapa	22.35	103.867					1939
MCZ	38264	Tupaia	belangeri	tonquinia	Mainland	F	47.53	47.82			33.85	28.18	11.54	18.35	18.27	13.55	24.78	19.55		45.83			12.81	13.32	9.05	3.17	36.99	24.72	Vietnam: Chapa	22.35	103.867					1939
MNHN	1898-1596	Tupaia	belangeri	tonquinia	Mainland				25.82	17.93		27.58				13.44	24.8	19.9			32.95	22.14		13.08	8.93	3.14	36.29	24.37	Vietnam: Tonkin	21.2365	105.025
MNHN	1929-354	Tupaia	belangeri	tonquinia	Mainland	M	45.35	44.5	24.51	17.06	33.56	27.23	11.52	17.72	17.57	13.37	24.7	18.85	49.16	44.28	32.1	22.13	12	12.68	8.16	3.19	35.87		Laos: Xien Luang-Koo [Xiangkhouang Province]	19.3215	103.377					1926
MNHN	1929-358	Tupaia	belangeri	tonquinia	Mainland	M			24.34	17.26		25.94			17.76	13.42					31.24	21.2		12.86	8.58	3.01	34.98	23.31	Laos: Nape	18.3	105.1					1928
MNHN	1929-360	Tupaia	belangeri	tonquinia	Mainland	M			25.37	17.29	33.28					13.09					32.78	22.55		13.21	8.69	2.73	36.36		Laos: Nape	18.3	105.1					1928
MNHN	1929-361	Tupaia	belangeri	tonquinia	Mainland	M	44.05				31.37	26.11		18.47	17.35	12.8	24.76	19.61	47.6	43.01	31.1	20.82	12.57	12.18	7.81	3.07	34.59	22.44	Laos: Xien Luang-Koo [Xiangkhouang Province]	19.3215	103.377					1926
MNHN	1929-362	Tupaia	belangeri	tonquinia	Mainland	M	44.29	43.84	24.53	16.97	31.48		10.8	17.22		12.93	23.47	18.71	47.34	43.97	30.71	20.85	11.97	12.15	7.72	2.88	34.46		Laos: Xien Luang-Koo [Xiangkhouang Province]	19.3215	103.377					1926
MNHN	1929-363	Tupaia	belangeri	tonquinia	Mainland	M	44.74	44.23	24.69	16.77	31.78		10.69	18.15	17.56	13.4	24.76	19.53	47.66	42.99	31.41	21.34	12.14	13.1	8.87	3.05	35.01	23.23	Laos: Xien Luang-Koo [Xiangkhouang Province]	19.3215	103.377					1926
MNHN	1929-364	Tupaia	belangeri	tonquinia	Mainland	F			23.28	16.02		24.26			16.49	12.66					29.23	19.3			7.65	2.56	32.75	21.75	Laos: Xien Luang-Koo [Xiangkhouang Province]	19.3215	103.377					1926
MNHN	1929-365	Tupaia	belangeri	tonquinia	Mainland	F	44.11	43.53	24.15	16.8	31.21	26.05	10.51	17.24		12.18	23.41	18	47.16	42.98	30.93	20.7	12.14	12.72	8.44	3.01	34.54		Laos: Xien Luang-Koo [Xiangkhouang Province]	19.3215	103.377					1925
MNHN	1929-366	Tupaia	belangeri	tonquinia	Mainland	F	43.33	42.64	24.05	16.84	31.73	26.07	10.52	17.22	17.07	12.7	23.13	18.88	46.74	42.4	30.59	20.9	11.94	13.05	8.76	2.85	33.87	22.78	Laos: Xien Luang-Koo [Xiangkhouang Province]	19.3215	103.377					1926
MNHN	1929-368	Tupaia	belangeri	tonquinia	Mainland				25.24	17.18		27.07			19.24	14.01	24.57	18.94	49.15		32.99	22.42		12.8	8.79	3.41	36.28	24.21	Vietnam: Quang Tri Province: Vinh Linh District	17.0293	106.937					1924
MNHN	1929-369	Tupaia	belangeri	tonquinia	Mainland	F	44.5	44	24.17	16.81	32.3	25.91	12.08	17.54	17.51	13.19	24.75	19.07	47.97	43.39	31.25	20.93	12.16	12.25	8.01	3.05	34.54		Laos: Xien Luang-Koo [Xiangkhouang Province]	19.3215	103.377					1926	330
NHMUK	54.2	Tupaia	belangeri	tonquinia	Mainland	M	49.23	48.76	27.08	18.25		29.13		20.16	20.03	14.55		19.69	53.41	48.24	35.97	24.71	12.97			3.87	38.56	25.06	Vietnam: Sontay: Mt. Bavi	21.0572	105.366					1933	370
NHMUK	54.3	Tupaia	belangeri	tonquinia	Mainland	F				17.72					18.42							23.3		13.4	9	3.39			Vietnam: Sontay: Mt. Bavi	21.0572	105.366					1933	320
NHMUK	25.1.1.18	Tupaia	belangeri	tonquinia	Mainland	F			25.41	18.15		26.99			17.77		25.15				32.31	21.53		13.33	8.66	3.27	36.48	24	Vietnam: Thai-Nien	22.4	104.083					1924
NHMUK	25.1.1.19	Tupaia	belangeri	tonquinia	Mainland	M	47.07	46.56	25.8	18.07	33.87	28.12	11.99	18.5		14.35	25.6	19.68	50.77	46.05	32.97	22.51	12.93	14.02	9.11	3.35	37.16	24.56	Vietnam: Ngai-Tio	22.6781	103.606					1924
NHMUK	25.1.1.22	Tupaia	belangeri	tonquinia	Mainland	F	46.17	46.07	25.98	17.96	33.02		10.62		17.16	13			48.4	45.1	32.49	21.72	12.51	12.42	8.33	2.88	36.36	24.17	Vietnam: Bao-Ha	22.1833	107.517					1923
NHMUK	26.10.4.23	Tupaia	belangeri	tonquinia	Mainland	M	44.01	43.24	23.41	16.18	32.18		11.09	17.13	16.58	12.72	22.74	18.19	47.33	42.68	30.81	21.17	11.34						Laos: Xien Luang-Koo [Xiangkhouang Province]	19.3215	103.377					1925
NHMUK	26.10.4.24	Tupaia	belangeri	tonquinia	Mainland	M				17.56			10.47	18.36	17.48	13.11	24.26	18.85		44.52				14.06	8.92	2.96	35.49	23.77	Laos: Xien Luang-Koo [Xiangkhouang Province]	19.3215	103.377					1926
NHMUK	26.10.4.26	Tupaia	belangeri	tonquinia	Mainland	M	43.98	43.45			31.17	25.63	10.54	17.96	16.6	12.72	23.84	18.39	47.19	42.55	30.98	20.88	11.84	12.78	8.36	2.71	34.51		Laos: Xien Luang-Koo [Xiangkhouang Province]	19.3215	103.377					1926
NHMUK	26.10.4.27	Tupaia	belangeri	tonquinia	Mainland	F	43.72	43.26	23.82	16.73	31.46	25.5		17.84	16.56	12.74	23.06	18.46	47.11	43.08	30.98	20.89	11.91	13.34	8.8	2.7	34.21		Laos: Xien Luang-Koo [Xiangkhouang Province]	19.3215	103.377					1926
NHMUK	26.10.4.29	Tupaia	belangeri	tonquinia	Mainland	F	44.38	43.89	24.43	17.1	31.75	26.49	11.25	17.85	17.3	12.78	24.18	19.03	48.39	43.02	31.19	20.97	12.07	12.45	7.74	2.93			Thailand: Muongsen	16.4	104.133					1925
NHMUK	26.10.4.30	Tupaia	belangeri	tonquinia	Mainland	F	45.56	44.86	25.28	17.6	32.89	27.18		18.64	18.17	13.65	25.38	19.42	49.23	44.67	32.32	22.03	12.04	13.23	8.82	2.97	35.13	23.63	Thailand: Muongsen	16.4	104.133					1926
NHMUK	26.10.4.32	Tupaia	belangeri	tonquinia	Mainland	F	46.84	46.4	26.2	18.33	33	28	11.22	18.69	17.07	13.43	24.8	19.35	50.12	45.34	32.72	21.99	12.31	12.9	8.28	3.05	36.81	24.57	Vietnam: Annam: Dak-To	16.2	108.133					1926
NHMUK	26.10.4.33	Tupaia	belangeri	tonquinia	Mainland	M	45.37	44.86	25.2	17.45	33.05	27	11.21	18.42	17.8	13.3	23.6	18.77	48.5	44.53	32.79	21.98	12.37	12.62	8	2.99	35.87	23.86	Vietnam: Annam: Dak-To	16.2	108.133					1926
NHMUK	26.10.4.34	Tupaia	belangeri	tonquinia	Mainland	M			26.54	18.56	33.47	27.53				14.76	26.45	19.52	50.81		33.84	22.63		13.94	9.28	3.77	36.85	25.11	Vietnam: Annam: Dak-To	16.2	108.133					1926
NHMUK	26.10.4.35	Tupaia	belangeri	tonquinia	Mainland	M	48.28	47.74	27.23	18.93	35.13	29.27	11.54	19	18.28	14.26	25.86	19.45	52.14	47.25	35.12	24.02		14.72	9.56	3.52	39.07	25.65	Vietnam: Annam: Kontoum	14.3369	107.978					1926
NHMUK	27.12.1.53	Tupaia	belangeri	tonquinia	Mainland	F					34	28.3	11.79			14.29	24.62	19.08			33.75			13.72	8.53	3.42			Vietnam: Annam: Thua-Luu	16.2434	107.94					1927
NHMUK	27.12.1.54	Tupaia	belangeri	tonquinia	Mainland	M									18.22	14.29	24.99	19.56		44.93			12.79						Vietnam: Bac-Kan	22.1333	105.833					1927
NHMUK	27.12.1.55	Tupaia	belangeri	tonquinia	Mainland	M				18.24			12.44	19.17		13.28	25.61	20.04		46.01			12.14	13.19	8.81	3.43	37.36	24.83	Vietnam: Bac-Kan	22.1333	105.833					1927
NHMUK	27.12.1.57	Tupaia	belangeri	tonquinia	Mainland	M	49.51	48.94	27.57	18.72	37.14	30.07	12.37	19.02	18.99	14.88	25.47	19.89	53.31	48.53	36.21	24.79	12.87	13.99	9.35	3.92	39.12	25.81	Vietnam: Bac-Kan	22.1333	105.833					1926
NHMUK	27.12.1.59	Tupaia	belangeri	tonquinia	Mainland	F				18.79			12.44	18.87	17.77	13.22	24.67	20.23					12.42	12.99	8.8	3.23			Vietnam: Bac-Kan	22.1333	105.833					1927
NHMUK	27.12.1.60	Tupaia	belangeri	tonquinia	Mainland	M	47.47				34.04	28.55	10.91	18.65	18.95	14.15	25.66	18.96	50.82	45.66	34.04	23.02	12.38	13.3	8.97	3.33			Vietnam: Annam: Thua-Luu	16.2833	108					1927
NHMUK	27.12.1.61	Tupaia	belangeri	tonquinia	Mainland	M	47.77	47.07	26.4	18.25	34.69		12.7	18.9	18.51	14.59	25.21	20.7	50.99	46.87	34.14	23.26	12.38	13.34	8.92	3.07	37.92	25.41	Vietnam: Cho Ba	22.4488	105.7					1926
NHMUK	28.7.1.26	Tupaia	belangeri	tonquinia	Mainland	M	47.2	46.5	27.06	18.17	34.65	28.6	12.16	18.84	19.07	14.39	25.62	19.36	49.96	45.96	34.77	23.69	11.98	12.72	8.55	3.23	36.8	25.09	Cambodia: Bokor	10.6167	104.05					1927
NHMUK	28.7.1.27	Tupaia	belangeri	tonquinia	Mainland	M	48.11	47.44	27.25	18.48	35.63	29.16	12.1	18.57	18.83	14.06	25.36	19.56	51		34.79	23.39	12.56	13.41	8.64	3.38	37.4	25.41	Cambodia: Bokor	10.6167	104.05					1927
NHMUK	28.7.1.28	Tupaia	belangeri	tonquinia	Mainland	M	45.82	45.19	24.79	17.05	32.4	27.28			18.36	14.16	24.87		48.95	44.22	32.34	21.68	11.89	13.43	8.54	3.32	35.99	23.25	Laos: Nape	18.3	105.1					1928
NHMUK	28.7.1.29	Tupaia	belangeri	tonquinia	Mainland	M								18.21				18.91					12.1	12.92	8.46	3.13			Vietnam: Annam: Phu Zui	19.2	104.583					1928
NHMUK	28.7.1.30	Tupaia	belangeri	tonquinia	Mainland	F				16.52			11.42	17.84	16.43	12.09		18.21		42.39			11.53	12.38	8.02	2.73	33.86	22.81	Vietnam: Annam: Phu Zui	19.2	104.583					1928
NHMUK	33.4.1.137	Tupaia	belangeri	tonquinia	Mainland	F	46.5	45.9	25.59	18.16	33.23		12.2	18.67		13.43	24.39	19.47	50.05	45.09	32.76	22.42	12.83	14.01	9.62	2.99	36.67	24.32	Vietnam: Chapa	22.35	103.867					1929
NHMUK	33.4.1.138	Tupaia	belangeri	tonquinia	Mainland	F									16.7							22.18		13.09	8.96	2.96			Vietnam: Chapa	22.35	103.867					1929
NHMUK	33.4.1.141	Tupaia	belangeri	tonquinia	Mainland	M	49.76	49.19	27.45	19.17	35.6	29.57	11.76	19.68	18.4	13.97	25.9	19.97	52.65	49.14	35.33	23.9	12.57	13.24	8.48	3.3	39.04	26.05	Vietnam: Annam: Hoi-Xuan	20.3667	105.117					1930
NHMUK	33.4.1.142	Tupaia	belangeri	tonquinia	Mainland	M	50.05				36.41	30	12.71	19.7	19.18	14.53	26.82	20.42	53.63	49.39	35.75	24.44	13.46	13.97	9.26	3.67	39.79	26.16	Vietnam: Annam: Hoi-Xuan	20.3667	105.117					1930
NHMUK	33.4.1.143	Tupaia	belangeri	tonquinia	Mainland	M	50.34	49.95	27.91	18.97	36.73	30.23		19.58	19.51		26.21		53.66	49.01	35.26	24.63	12.45	15.04	9.5	3.47	39.66	26.18	Vietnam: Annam: Hoi-Xuan	20.3667	105.117					1930
NHMUK	33.4.1.144	Tupaia	belangeri	tonquinia	Mainland	F				16.3					15.59	12.13												22.18	Vietnam: Annam: Hoi-Xuan	20.3667	105.117					1930
NHMUK	33.4.1.145	Tupaia	belangeri	tonquinia	Mainland	F	42.12	41.67	23.4	16.3	30.6		11.33	17.63	16.32	12.01	22.92	17.95	45.89	40.74	29.96	19.73	11.57	11.56	7.07	2.72	32.59	22.41	Vietnam: Annam: Hoi-Xuan	20.3667	105.117					1930
ROM	106402	Tupaia	belangeri	tonquinia	Mainland	F	45.57	44.78	24.62	17.33	32.1	26.59	11.23	17.64		12.65	23.31	19.22	48.73	44.21	32	21.92	12.25	11.9	7.67	2.79	35.3	23.52	Laos: Khammouane: Pha Deng: 10 km E of Ban Navang (1140 m)	18	105	1140				1996
USNM	240500	Tupaia	belangeri	tonquinia	Mainland	F	45.47	45.01	25.56	17.69	33.07			17.21	17.36	13.64	24.17	19.25	49.05	44.11	32.18	21.91	12.03	12.72	8.3	2.88	35.69	23.7	Vietnam: Lai Chau	22.0333	103.167					1924
USNM	240501	Tupaia	belangeri	tonquinia	Mainland	M	44.67	44.19	25.2	17.77	31.97	26.23	10.83	17.41		12.6		18.33	48.6	43.33	31.32	21.06	11.81	12.84	8.57	2.88	35	23.86	Vietnam: Lai Chau	22.0333	103.167					1924
USNM	260738	Tupaia	belangeri	tonquinia	Mainland	F			25.41	17.66	33.54	27.39									32.6	22.22		13.17	9.11	3.27	37.08	24.32	Laos: Saravane: Thateng	15.4333	106.367					1931	348
AMNH	M-113118	Tupaia	belangeri	versurae	Mainland	M									16.59	12.63	23.06	18.23		42.53				13.13	8.89	2.92	34.46	22.89	Myanmar: Nanyaseik	25.6167	96.6					1935	322
AMNH	M-113119	Tupaia	belangeri	versurae	Mainland	M									16.56			17.83						13.09	8.69	2.93	34.37	23.01	Myanmar: Nanyaseik	25.6167	96.6					1935	329
AMNH	M-113120	Tupaia	belangeri	versurae	Mainland	M	42.58	42.49				25.09			16.8	13.18		18.19	45.81	41.46	30.12	20.01	11.18	12.49	7.88	2.93	33.81	22.61	Myanmar: Nanyaseik	25.6167	96.6					1935	307
AMNH	M-113121	Tupaia	belangeri	versurae	Mainland	F								17.5		13.02	23.25	18.6		42.36				12.89	8.6	3.05	34.67	23.11	Myanmar: Nanyaseik	25.6167	96.6					1935	296
AMNH	M-113122	Tupaia	belangeri	versurae	Mainland	M				17.02				19.02	17.42	13.66	24.15	19.21		42.57			11.89	13.47	8.96	3.09	35.41	23.66	Myanmar: Lonkin	25.65	96.3667					1935	345
AMNH	M-113123	Tupaia	belangeri	versurae	Mainland	F	42.29	42.03	23.95	16.97		24.78		17.64		12.34	22.47	18.2	46.09	40.48	29.25	19.47	11.44	12.57	8.6	2.99	33.47	22.88	Myanmar: Lonkin	25.65	96.3667					1935	325
AMNH	M-113124	Tupaia	belangeri	versurae	Mainland	M			25.62	17.48	33.26	27.5	10.74		17.27	13.18	24.18	18.81			32.78	22.41		13.38	8.9	3.29	36.3	24.21	Myanmar: Mansum-Gora [Ghura]	18.1	96.6333					1935	257
AMNH	M-113125	Tupaia	belangeri	versurae	Mainland	F				17.15				18.04		12.65	24			43.63			11.78	13.04	8.61	3.13	35.23	23.74	Myanmar: Mansum-Gora [Ghura]	18.1	96.6333					1935	340
AMNH	M-113126	Tupaia	belangeri	versurae	Mainland	F			25.16	17.29		27.51			17.22	13.75	24.45	18.67			32.48	22.08		13.25	8.63	3.15	36.65	24.05	Myanmar: Mansum-Gora [Ghura]	18.1	96.6333					1935	440
AMNH	M-113127	Tupaia	belangeri	versurae	Mainland	M				17.17			11.65			13.49	23.71							13.68	9.01	3.05	35	23.29	Myanmar: Lonkin	25.65	96.3667					1935	365
AMNH	M-113129	Tupaia	belangeri	versurae	Mainland	F				17.04			11.52	18.05		12.95	23.49	18.48		42.28			11.54	12.89	8.58	2.92	34.7	23.06	Myanmar: Mansum-Gora [Ghura]	18.1	96.6333					1935	345
AMNH	M-113130	Tupaia	belangeri	versurae	Mainland	M								17.89	16.53	13.11	23.75	18.88		43.51			11.95	12.96	8.59	3.11	34.72		Myanmar: Pumsin	25.9667	96.2667					1935	345
AMNH	M-113131	Tupaia	belangeri	versurae	Mainland	F								18.36	17.55	13.49	24.29	19.58		43.4			12	12.99	8.92	3.15	35.36		Myanmar: Pumsin	25.9667	96.2667					1935	350
AMNH	M-113132	Tupaia	belangeri	versurae	Mainland	M				16.86				18.1		13.16	23.77	19.22					11.55	13.39	8.86	3.04	34.94	23.27	Myanmar: Dalu	16	95.6167					1935	340
AMNH	M-113133	Tupaia	belangeri	versurae	Mainland	F	43.97	43.71	24.1	16.45		25.9		18.19	17.3	13.17	24.27	19.01	47.02	42.46	30.83	20.08	11.54	13.01	8.48	3.04	34.76		Myanmar: Dalu	16	95.6167					1935	345
AMNH	M-113135	Tupaia	belangeri	versurae	Mainland	M	47.21	46.61	25.11	17.5		27.17		18.62	17.83	14	25.13	19.27	49.74	45.99	32.33	22.18	11.91	13.26	8.79	3.24	36.67	23.66	Myanmar: Haibum	21.8833	97.6667					1935	380
AMNH	M-163088	Tupaia	belangeri	versurae	Mainland	M			24.65	17.29		26.7				12.7					31.51	21.05		13.63	8.54	3.33			India: Assam: Mishmi Hills (648 ft)	27.9167	96.1667	198				1946	330
FMNH	82594	Tupaia	belangeri	versurae	Mainland	M			25.34	17.48												22.02		14.29	8.97	3.67	36.18	23.98	India: Assam: Mishmi Hills: Dening (2250 ft)	28.0167	96.2333	686				1921
FMNH	82595	Tupaia	belangeri	versurae	Mainland	F	44.1	43.7	24.35	16.95				17.63		13.18	23.4	18.6	47.19	42.94	30.82	20.72	11.56	12.66	7.89	3.17	34.58	23.07	India: Assam: Mishmi Hills: Dening (2250 ft)	28.0167	96.2333	686				1921
KU	16208	Tupaia	belangeri	versurae	Mainland		44.56	43.65	24.11	16.7				18.1	17.24	13.4	23.39	18.94	47.7	42.89	31.36	21.55	11.8	12.28	8.57	2.93	34.89	23.16	Myanmar: Myitkyina	25.3667	97.4					1945
LACM	8157	Tupaia	belangeri	versurae	Mainland	M	46.2	45.27	25.05	17.1		27.58		18.73	17.98	13.78	24.25	19.24	49.43	44.55	32.62	22.76	12.06	13.45	8.94	3.21	36.05	23.89	Myanmar: 8 mi N of Myitkyina	25.4855	97.3704					1944	350
MNHN	1877-173	Tupaia	belangeri	versurae	Mainland				23.87	16.68		25.82			17.06	13.48	24.06	19.57			31.25	20.94		13.72	8.71	2.84	34.91	22.47	China: Tibet: Yer-Ka-Lo [Yerkalo], south of Mekong River	29.0318	98.6048
NHMUK	21.12.5.10	Tupaia	belangeri	versurae	Mainland	M	46.65	46.31	25.83	17.53	33.24			18.7	18.05	13.8	25.04	19.58	49.67		32.12	22.01	11.94		9.07	3.54	36.61	24.12	India: Assam: Mishmi Hills: Dening	28.0167	96.2333					1921
NHMUK	21.12.5.11	Tupaia	belangeri	versurae	Mainland	M	44.45	44.05	24.35	16.87	32.07			18.3	17.25	13.55	24.64	18.93	47.79	43.26	31.56	21.32	11.94	13.84	8.78	3.32			India: Assam: Mishmi Hills: Dening	28.0167	96.2333					1921
NHMUK	21.12.5.12	Tupaia	belangeri	versurae	Mainland	M	46.37	46.07	25.54	17.38	32.99	27.34	11.83		18.17	13.83			49.11	45.05	32	22.01		13.94	8.73	3.58	36.47	24.07	India: Assam: Mishmi Hills: Dening	28.0167	96.2333					1921
NHMUK	21.12.5.13	Tupaia	belangeri	versurae	Mainland	F			24.53	17.34	32.8	27.11	10.71	18.17	18.17	13.99	25.3	18.83	49.09		32.08	21.67		13.29	8.18	3.47	36.32	23.89	India: Arunachal Pradesh: Mishmi Hills: Dreyi	28.25	96					1921
NHMUK	21.12.5.9	Tupaia	belangeri	versurae	Mainland	M	45.47	44.9	24.59	16.75	32.43	26.66		18.49	17.46	13.36	24.66	19.26	48.77	44.36	31.63	21.69	11.9	14.69	9.26	3.5	35.65	23.38	India: Assam: Mishmi Hills: Dening	28.0167	96.2333					1921
USNM	279321	Tupaia	belangeri	versurae	Mainland	F	45.13	44.5	23.92	16.94	32.03	25.94	10.92	17.74	16.9	12.99	24.3	18.68	47.45	44.31	30.72	20.6	11.81	12.92	8.22	3.29	34.84	22.76	India: Assam: 18 mi E of Ledo	27.3	95.7333					1945
ZMB	45384	Tupaia	belangeri	yaoshanensis	Mainland	F	47.69	47.11				28.43		19.24	17.95		25.86		51.93	46.89	34.75	23.43	12.86	14.08	9.59	3.17	37.67	25.4	China: Yaoshan: Kuangsi [Guangxi]	24.9159	110.306					1928
NHMUK	12.7.25.15	Tupaia	belangeri	yunalis	Mainland	M	44.67	44.41	24.64	16.8	31.55	26.1	11.31	17.89	17.08	12.92	23.98	18.61	48.18	43.9	31.13	21.14	12.23	12.59	8.7	3.05	35.1	23.06	China: Yunnan Province	25.197	102.021					1910
NHMUK	12.7.25.16	Tupaia	belangeri	yunalis	Mainland	M			24.2	16.78		26.14										20.41		12.53	8.55	2.86	34.33	22.74	China: Yunnan Province	25.197	102.021					1910
NHMUK	12.7.25.17	Tupaia	belangeri	yunalis	Mainland	F	44.11	43.8	24.37	16.81	31.63	26.09	11.72	17.84	17.46	13.38	24.23	19.45	47.34	42.7	30.57	20.57	11.95	13.61	9.24	3.09	34.49	22.78	China: Yunnan Province	25.197	102.021					1910
NHMUK	12.7.25.18	Tupaia	belangeri	yunalis	Mainland	F	43.92	43.57	24.32	16.98	31.37	26.24	11.17	17.62		13.26				42.59	31.46	21.34		12.83	9.01	3.41			China: Yunnan Province	25.197	102.021					1910
NHMUK	12.7.25.19	Tupaia	belangeri	yunalis	Mainland	F	43.83	43.4	24.16	16.7	31.35	25.63	11.29	17.61	16.69	12.69	23.34	18.48	46.57	42.54	30.52	20.45	12.42	12.41	8.23	2.97	33.83	22.49	China: Yunnan Province	25.197	102.021					1910
NHMUK	12.7.25.45	Tupaia	belangeri	yunalis	Mainland	F	44	43.57	24.23	16.69	31.58	26.03	11.29	17.47	16.8	13.29	23.93	19.44	47.36	42.82	30.88	20.6	12.21	12.47	8.13	2.93	34.48	22.85	China: Yunnan Province	25.197	102.021					1910
NHMUK	21.9.1.2	Tupaia	belangeri	yunalis	Mainland	M	45.51	45.03	24.93	17.35		26.91		17.84	18.41	14	25.13	19.06	48.88	44.43	32.03	21.88	12.23	13.85	9.34	3.27	36.06	23.54	China: Yunnan Province: Mongtze: Milati	23.3206	103.547					1920
NHMUK	24.5.10.1	Tupaia	belangeri	yunalis	Mainland	F			24	17.01		25.94			17	12.87						20.05				2.66	34.85	23.3	China: Yunnan Province	25.197	102.021
FMNH	82598	Tupaia	belangeri	brunetta	Island	M			25.05	17.8	32.88					12.57		18.22			31.49			12.81	7.91	2.9	35.62	23.56	Myanmar: Mergui Archipelago: King Island [Kadan Kyun] (100 ft)	12.4856	98.3698	30	449.8	10	61	1921
FMNH	82601	Tupaia	belangeri	brunetta	Island	M	44.62	44.32	25.02	17.38	33.2	26.45	11.92		17.95	13.31	24.74	18.49	48.6	43.19	31.77	21.69	11.74	12.81	8.37	3	35.53	23.57	Myanmar: Mergui Archipelago: Ross Island [Daung Kyun] (100 ft)	12.2333	98.0833	30	110.2	45	39	1921
NHMUK	23.1.6.35	Tupaia	belangeri	brunetta	Island	M	45.9	45.46	25.98	17.69	33.88	27.73		17.26		13.88	25.74	18.62	49.72	44.34	33.38	22.49	12.29	13.31	8.62	3.11	36.78	24.58	Myanmar: Mergui Archipelago: King Island [Kadan Kyun]	12.4856	98.3698		449.8	10	61	1921
NHMUK	23.1.6.36	Tupaia	belangeri	brunetta	Island	F	45.38	44.86	25.67	17.65	32.99	26.89	12.01	18.62	18.16	13.36	24.39	19.2	48.66	44.34	32.29	21.89		12.32	7.93	2.84	35.56	23.86	Myanmar: Mergui Archipelago: King Island [Kadan Kyun]	12.4856	98.3698		449.8	10	61	1921
NHMUK	23.1.6.37	Tupaia	belangeri	brunetta	Island	F								18.2	17.52	13.54		18.87	48.89		32.94	22.13	12.11	12.37	7.82	3.06	36.11	24.29	Myanmar: Mergui Archipelago: King Island [Kadan Kyun]	12.4856	98.3698		449.8	10	61	1921
NHMUK	23.1.6.38	Tupaia	belangeri	brunetta	Island	M	47.95	47.49	26.67	18.15	34.53	28.92	11.46	18.91	18.63	14.18	25.73	18.97		46.52	34.34	23.34		13.86	8.92	3.39			Myanmar: Mergui Archipelago: Tavoy Island [Mali Kyun]	13.1	98.2667		99.3	30	107	1921
NHMUK	23.1.6.39	Tupaia	belangeri	brunetta	Island	M	46.1	45.56	26.22	18	33.09	27.52		18.33	17	12.66	23.87	18.45	48.78	44.7	32.43	22.04	12.11	12.92	8.26	3.08	35.88	24.57	Myanmar: Mergui Archipelago: Tavoy Island [Mali Kyun]	13.1	98.2667		99.3	30	107	1921
NHMUK	23.1.6.40	Tupaia	belangeri	brunetta	Island	M			25.63	17.6											32.8				8.36	3.25	36.59	24.32	Myanmar: Mergui Archipelago: Tavoy Island [Mali Kyun]	13.1	98.2667		99.3	30	107	1921
NHMUK	23.1.6.41	Tupaia	belangeri	brunetta	Island	M				18.29			11.11	18.68	18.08	13.39		19		45.48			11.98	13.16	8.46	3.15	36.97	24.68	Myanmar: Mergui Archipelago: Tavoy Island [Mali Kyun]	13.1	98.2667		99.3	30	107	1921
NHMUK	23.1.6.42	Tupaia	belangeri	brunetta	Island	M			26.14	18.05		27.63				13.42	24.73	19.38			33.08	22.35		13.07	8.65	3.05	36.12	24.59	Myanmar: Mergui Archipelago: Tavoy Island [Mali Kyun]	13.1	98.2667		99.3	30	107	1921
NHMUK	23.1.6.43	Tupaia	belangeri	brunetta	Island	M	47.53	47.07		18.2	34.19		11.31			13.71	25.61			46.41	33.72	22.93	12.01	13.66	8.72	3.44	37.32	24.67	Myanmar: Mergui Archipelago: Tavoy Island [Mali Kyun]	13.1	98.2667		99.3	30	107	1921
NHMUK	23.1.6.44	Tupaia	belangeri	brunetta	Island	M	45.64	45.23	25.52	17.76	33.97	27.28	12.61	18.87	18.16	13.89	24.85	19.77	48.98	44.05	32.24	21.88	12.4	12.13	8.12	2.76	35.97	23.89	Myanmar: Mergui Archipelago: Ross Island [Daung Kyun]	12.2061	98.0931		110.2	45	39	1921
NHMUK	23.1.6.45	Tupaia	belangeri	brunetta	Island	M			25.63	17.58						12.91								12.44	7.72	3.13	35.83	23.93	Myanmar: Mergui Archipelago: Ross Island [Daung Kyun]	12.2061	98.0931		110.2	45	39	1921
NHMUK	23.1.6.46	Tupaia	belangeri	brunetta	Island	M			26.29	18.05	34.55		11.93		18.23	13.92	24.82	18.76			33.46	23.14		13.08	8.53	3.29	37.48	24.73	Myanmar: Mergui Archipelago: Ross Island [Daung Kyun]	12.2061	98.0931		110.2	45	39	1921
NHMUK	23.1.6.47	Tupaia	belangeri	brunetta	Island	F	45.56	45.14	25.31	17.68	33.95	27.1	12.31	18.45			24.39	18.87	49.25	44.45	32.59	22.13	12.11	12.96	8.04	2.79	36.09	23.87	Myanmar: Mergui Archipelago: Ross Island [Daung Kyun]	12.2061	98.0931		110.2	45	39	1921
NHMUK	23.1.6.48	Tupaia	belangeri	brunetta	Island	F	45.48	45.05	25.73	17.83	33.47			18.22	17.4	13.44	24.34	18.79	48.93	44.03	32.29	21.98	12.34	11.59	7.89	2.97	36.21	24.32	Myanmar: Mergui Archipelago: Ross Island [Daung Kyun]	12.2061	98.0931		110.2	45	39	1921
NHMUK	23.1.6.49	Tupaia	belangeri	brunetta	Island	F	44.79	44.18	25.02	17.51	33.29	27.07		18.24		12.95	24.35	18.45	48.28	42.72	31.71	21.44	12.25	12.95	7.97	3.13	35.3	23.99	Myanmar: Mergui Archipelago: Ross Island [Daung Kyun]	12.2061	98.0931		110.2	45	39	1921
FMNH	82602	Tupaia	belangeri	clarissa	Island	M			26.33	17.99	34.77	28.22	12.61	17.19	18.71	13.65	25.09	18.94			33.82	23.08		13.47	8.82	3.61	36.65	24.34	Myanmar: Mergui Archipelago: Malcolm Island	11.2966	98.246		23.2	50.8	54	1922
NHMUK	55.1303	Tupaia	belangeri	clarissa	Island	F	45.76	44.99	25.73	17.98	33.76	27.73		18.36	17.61	13.39	23.6	19.43	48.89	44.19	33.08	22.49	12.16	12.72	8.58	3.18	36.38	24.46	Thailand: Ko Ra: Takopah	9.19855	98.2904		19.3	3	15	1919
NHMUK	23.1.6.29	Tupaia	belangeri	clarissa	Island	F			27.66	18.92		29.43							51.03			23.75	12.29	13.44	8.54	3.53	38.21	26.01	Myanmar: Mergui Archipelago: Hastings Island	10.1	98.3		14.5	22	28	1922
NHMUK	23.1.6.30	Tupaia	belangeri	clarissa	Island	F				18.67			12.7	18.72		14.02	25.58	19.61		46.78			12.59	13.69	9.16	3.46	38.42	26.1	Myanmar: Mergui Archipelago: Hastings Island	10.1	98.3		14.5	22	28	1922
NHMUK	23.1.6.31	Tupaia	belangeri	clarissa	Island	F							12.01	18.15				18.72					12.1	12.75	8.53	3.05	35.66	24.24	Myanmar: Mergui Archipelago: Malcolm Island	11.2966	98.246		23.2	50.8	54	1922
NHMUK	23.1.6.32	Tupaia	belangeri	clarissa	Island	F			26.41	18.62						13.5	24.07	19.08			33.41	22.66		12.59	8.3	3.13	36.4	24.96	Myanmar: Mergui Archipelago: Sir John Hayes Island [Kunthi Kyun]	11.85	97.65		23.1	101.5	102	1921
NHMUK	23.1.6.33	Tupaia	belangeri	clarissa	Island	M	45.52	44.97	25.85	18.2		27.23		18.23					48.86		32.91	22.26	12.25	12.87	8.41	2.99	36.31	24.44	Myanmar: Mergui Archipelago: Kisseraing Island [Kanmaw Kyun]	11.6667	98.4667		408.8	5	30	1922		156
NHMUK	23.1.6.34	Tupaia	belangeri	clarissa	Island	M				18.53						13.42				43.68			12.13	12.61	8.47	2.99	36.14	24.66	Myanmar: Mergui Archipelago: Kisseraing Island [Kanmaw Kyun]	11.6667	98.4667		408.8	5	30	1922
USNM	104359	Tupaia	belangeri	clarissa	Island	M	49.03	48.55	28.47	19.17	36.45	30.07	11.78	18.02	18.95	14.69	26.5	19.58	52.51	47.17	35.82	24.9	11.83	13.84	8.94	3.59	39.14	26.82	Myanmar: Mergui Archipelago: St. Matthew's Island [Zadetkyi Kyun]	9.96895	98.1885		176.2	25	41	1899	343
USNM	104360	Tupaia	belangeri	clarissa	Island	F	48.42	47.76	27.93	18.8	36.4	29.76	12.39	17.5	19.23	14.23	25.26	18.77	51.28	46.29	35.57	24.98	11.94	13.53	9.05	3.24	38.21	25.89	Myanmar: Mergui Archipelago: St. Matthew's Island [Zadetkyi Kyun]	9.96895	98.1885		176.2	25	41	1900	336
USNM	104361	Tupaia	belangeri	clarissa	Island	M	48.26	47.76	28.08	19.43	35.68	29.53		17.71	19.22		26.51	18.92	51.64	46.48	35.35	24.42	12.37	13.5	9.03	3.74	38.44	25.84	Myanmar: Mergui Archipelago: St. Matthew's Island [Zadetkyi Kyun]	9.96895	98.1885		176.2	25	41	1900	323
USNM	104362	Tupaia	belangeri	clarissa	Island	M	46.63	45.89	26.24	17.9	34.51	27.95	10.77	17.69	17.42	13.67	23.57	19.1	49.52	44.49	33.54	22.88	11.98	13.1	8.48	2.99	36.86	24.9	Myanmar: Mergui Archipelago: St. Luke's Island [Zadetkalay]	10.1333	98.2167		44.8	30.8	35	1900	330
USNM	104363	Tupaia	belangeri	clarissa	Island	F	45.4	44.91	26.5	18.81	33.08	27.61		17.25		13.26	24.02	18.36	48.73	43.4	33.62		11.83	12.26	8.14	3.06	36.19	24.85	Myanmar: Mergui Archipelago: Domel Island [Letsok-aw Kyun]	11.6167	98.25		249.9	35	50	1900	317
USNM	104364	Tupaia	belangeri	clarissa	Island	F	46.76	46.13	26.87	18.4	34.7	28.14	11.63	17.88		13.7	24.52	18.99	50.01	45.19	34.31	23.66	12.26	13.21	8.42	3.11	37.34	25.27	Myanmar: Mergui Archipelago: Bentinck Island	11.75	98.05		77.9	60	79	1900	337
USNM	104400	Tupaia	belangeri	clarissa	Island	F	47.47	46.66	27.58	19.13	35.11	29.28	12.11	17.54	18.18	13.76	24.92	18.93	51.38	45.59	34.82	24.12	11.92	13.27	9.04	3.56	38.22	26.45	Myanmar: Mergui Archipelago: St. Matthew's Island [Zadetkyi Kyun]	9.96895	98.1885		176.2	25	41	1900	317
USNM	111911	Tupaia	belangeri	clarissa	Island	M	47.12	46.52	27.17	19.09	35.26	28.83		17.58	18.73	14.12	25.39	18.67	50.39	45.47	34.87	24.08	12.13	13.15	8.7	3.52	37.44	25.4	Myanmar: Mergui Archipelago: St. Matthew's Island [Zadetkyi Kyun]	9.96895	98.1885		176.2	25	41	1900	330
USNM	124076	Tupaia	belangeri	clarissa	Island	M	46.6	46.03	26.42	18.02	34.45	28.2	12.17	17.6	18.41	14.06	24.37	18.82	49.61	44.88	33.62	23.04	12.04	12.98	8.31	3.19	36.66	24.57	Myanmar: Mergui Archipelago: James Island [Pulo Buda]	10.5	98.2167		20	27.6	33	1903	345
USNM	124077	Tupaia	belangeri	clarissa	Island	F	46.93	46.13	26.98	18.55	34.65	28.45	12.07	17.01		13.68	23.94	18.78	50.02	44.94	34.16	23.61	11.9	12.95	8.72	3.01	37.12	24.97	Myanmar: Mergui Archipelago: James Island [Pulo Buda]	10.5	98.2167		20	27.6	33	1903	330
USNM	124078	Tupaia	belangeri	clarissa	Island	M	46.79	46.43	27.23	18.13	34.22	28.36	11.48	16.99		13.71	23.62	18.79	49.91	44.69	33.42	22.99	12.04	13.23	8.74	2.9	36.36	24.72	Myanmar: Mergui Archipelago: James Island [Pulo Buda]	10.5	98.2167		20	27.6	33	1903	332
USNM	124079	Tupaia	belangeri	clarissa	Island	M	45.02	44.34			33.07	27.06	11.35	16.95	17.67	13.83	23.73	18.6	48.37	43.52	32.37	21.89	11.75	12.17	8.04	2.96	35.84	23.68	Myanmar: Mergui Archipelago: James Island [Pulo Buda]	10.5	98.2167		20	27.6	33	1903	310
USNM	124080	Tupaia	belangeri	clarissa	Island	F	46.63	46	26.47	17.94	34.11	27.82		17.29	18.2	13.43	24.08	18.57	49.53	44.89	33.59	22.88	11.98	13.1	8.52	3.25	36.74	24.56	Myanmar: Mergui Archipelago: James Island [Pulo Buda]	10.5	98.2167		20	27.6	33	1903	335
USNM	124102	Tupaia	belangeri	clarissa	Island	M	47.31	46.71	26.37	17.85	34.83	28.34	12.34	17.75	18.88	14.27	24.78	18.98	50.82	45.81	34.71	23.89	12.52	13.44	8.69	3.29	37.46	24.57	Myanmar: Mergui Archipelago: Sullivan Island [Lanbi Kyun]	10.8333	98.25		187.8	20	24	1904	335
USNM	124103	Tupaia	belangeri	clarissa	Island	F	47.17	46.46	27.04	18.13	35.34	28.95	12.12	17.73		14	24.13	19.25	50.58	45.16	34.79	23.89	12.05	12.81	8.03	3	37.28	25.32	Myanmar: Mergui Archipelago: Sullivan Island [Lanbi Kyun]	10.8333	98.25		187.8	20	24	1904	345
USNM	124143	Tupaia	belangeri	clarissa	Island	F			27.34	18.87		29.46			19.54				51.69		35.11	24.1						25.29	Myanmar: Mergui Archipelago: Clara Island	10.9	97.9167		37.4	68.3	68	1904	365
USNM	124173	Tupaia	belangeri	clarissa	Island	M	47.57	47.01	27.97	19.61	35.31	29.41		17.95	18.39	13.73	25.02		51.21	46.06	34.91	24.24		13.94	8.96	3.46			Myanmar: Mergui Archipelago: Domel Island [Letsok-aw Kyun]	11.6167	98.25		249.9	35	50	1904	318
USNM	124202	Tupaia	belangeri	clarissa	Island	F	45.96	45.44	26.07	17.6	34.01	27.95	12.02	17.88		14.29	24.83	18.77	49.39	44.05	33.63	22.64	12.22	13.4	8.32	3.05	37.06	24.89	Myanmar: Mergui Archipelago: Kisseraing Island [Kanmaw Kyun]	11.6667	98.4667		408.8	5	30	1901	340
USNM	124203	Tupaia	belangeri	clarissa	Island	M	46.31	46.12	25.41	16.45	34.3	27.84	12.69		18.81	14.35	25.37	18.95	50.12	44.71	33.66	22.93			8.67	3.2	36.17	24.2	Myanmar: Mergui Archipelago: Kisseraing Island [Kanmaw Kyun]	11.6667	98.4667		408.8	5	30	1904	330
USNM	124204	Tupaia	belangeri	clarissa	Island	F			26.41	17.83		28.63			18.74	13.86					34.36	23.78		13.23	8.65	3.26	37.72	25.11	Myanmar: Mergui Archipelago: Kisseraing Island [Kanmaw Kyun]	11.6667	98.4667		408.8	5	30	1904	340
NHMUK	47.1495	Tupaia	"glis"	cognata	Island	M	47.28	46.99	26.93	18.36	35.47	28.91	12.43	17.69	18.02	13.39	24.57	18.44	50.26	45.73	34.64	23.74	11.29	12.79	8.25	3.13	38.05	25.38	Thailand: Panjang Island [Ko Yao Yai]	8.00274	98.5947		89.4	15	30	1918
NHMUK	55.13	Tupaia	"glis"	cognata	Island	M	46.33	45.91	26.08	18.36	33.9	27.91		18.01	18.86	13.64	24.82	19.25	49.48	45.23	33.55	23.13	12.36	12.57	8.69	3.31	36.57	24.91	Thailand: Phuket: Tongka: Klong Tun Sai	8.05	98.3		543.1	1	8	1918
NHMUK	55.1301	Tupaia	"glis"	cognata	Island	M			28.15	19.33											35.98	24.87		13.94	8.7	3.38	38.51	25.81	Thailand: Phuket: Tongka: Klong Tun Sai	8.05	98.3		543.1	1	8	1917
NHMUK	55.1302	Tupaia	"glis"	cognata	Island	F	47.03	46.43	26.7	18.36	34.51	28.34	12.07	18.01		13.89			50.1	45.21	34.24	23.5	12.39	13	8.27	3.13	37.08	24.92	Thailand: Phuket: Tongka: Klong Tun Sai	8.05	98.3		543.1	1	8	1917
NHMUK	55.1356	Tupaia	"glis"	cognata	Island	M	47.56	46.98	26.87	18.45	35.08		11.8	18.23	18.85	14.25	25.32	19.7	51.63	46.24	34.72	24.03	12.15			3.41	37.95	25.06	Thailand: Panjang Island [Ko Yao Yai]	8.00274	98.5947		89.4	15	30	1918
NHMUK	55.1357	Tupaia	"glis"	cognata	Island	M	46.82	46.34	26.61	18.07	34.78	28.52	12.32	18.41	18.37	14.07	25.24	18.79	49.74	45.19	34.11	23.35	12.27	13.49	8.83	3.15	37.09	24.98	Thailand: Panjang Island [Ko Yao Yai]	8.00274	98.5947		89.4	15	30	1918
NHMUK	55.1358	Tupaia	"glis"	cognata	Island	M	47.12	46.51	26.83	18.03	35.5	28.93	11.82	18.09	17.83	13.78	24.25	19.03	50.2	45.55	34.68	23.67	11.73	12.72	8.52	3.19	37.23	25.06	Thailand: Panjang Island [Ko Yao Yai]	8.00274	98.5947		89.4	15	30	1918
NHMUK	55.1359	Tupaia	"glis"	cognata	Island	M	47.47	46.52	27	18.5	35	29.29		18.26	18.74	14	25.72	19.26	51.38	46.25	35.19	24.38	12.06	13.21	8.78	3.3	37.14	25.11	Thailand: Panjang Island [Ko Yao Yai]	8.00274	98.5947		89.4	15	30	1918
NHMUK	55.1361	Tupaia	"glis"	cognata	Island	F	44.82	44.23	25.32	17.67	33.18	27.38	11.66	17.57	16.79	12.77	23.28			43.47	32.88	22.31		12.1	8.13	2.83	35.67		Thailand: Panjang Island [Ko Yao Yai]	8.00274	98.5947		89.4	15	30	1918
NHMUK	55.1362	Tupaia	"glis"	cognata	Island	F	45.23	44.58	25.76	17.94	33.63	27.63	12.11	17.54	17.51	13.2	23.44	18.39	48.6	44.01	32.99	22.41	11.64	12.49	8.25	3.01			Thailand: Panjang Island [Ko Yao Yai]	8.00274	98.5947		89.4	15	30	1918
NHMUK	55.1363	Tupaia	"glis"	cognata	Island	F	46.71	45.89	26.34	17.88	34.23	28.31	12.1	18.29	18.25	13.64	24.86	19.36	50.12	45.04	34.22	23.18	11.95	12.57	8.74	2.93	36.9	24.93	Thailand: Panjang Island [Ko Yao Yai]	8.00274	98.5947		89.4	15	30	1918
NHMUK	55.1364	Tupaia	"glis"	cognata	Island	F	46.14	45.48	26.63	18.57	34.16	28.43	11.9	18.1	17.51	13.03	23.67	18.97	49.3	44.67	33.99	23.16	11.57	13	8.42	3.09	37.12	25.53	Thailand: Panjang Island [Ko Yao Yai]	8.00274	98.5947		89.4	15	30	1918
NHMUK	55.1365	Tupaia	"glis"	cognata	Island	F			26.33	18.23		27.76	11.19		17.62	13.09	23.17				33.19	22.58	11.54	12.09	7.9	2.85	36.81	24.81	Thailand: Panjang Island [Ko Yao Yai]	8.00274	98.5947		89.4	15	30	1918
NHMUK	55.1366	Tupaia	"glis"	cognata	Island	F	46.14	45.92	26.23	17.44	33.56	27.79	11.16	17.85	17.57	13.26	24.01	18.69	49.45	44.77	33.85	23.1	11.82	12.77	8.37	3.16			Thailand: Panjang Island [Ko Yao Yai]	8.00274	98.5947		89.4	15	30	1918
NHMUK	55.1367	Tupaia	"glis"	cognata	Island	M				18.02				18.23	17.29	13.27	23.83	18.98		43.76			11.64	12.26	8.55	3.23	35.52	24.42	Thailand: Ko Lanta: Pasir Raja	7.575	99.0652		81	1	0	1917
NHMUK	55.1369	Tupaia	"glis"	cognata	Island	M	45.16	44.72	26.25	18.22	33.03	27.62	10.64	17.31	17.55	13.36	23.24	18.02	48.75	44.21	33.49	22.8	11.82	12.12	8.14	3.06	35.39	24.61	Thailand: Ko Lanta: Pasir Raja	7.575	99.0652		81	1	0	1917
NHMUK	55.1371	Tupaia	"glis"	cognata	Island	F			26.68	17.96		28.15			17.04	13.43					33.76	23.18		12.75	8.61	2.8	37.07	25.14	Thailand: Ko Lanta: Pasir Raja	7.575	99.0652		81	1	0	1917
NHMUK	55.1373	Tupaia	"glis"	cognata	Island	F	45.63	45.07	26.5	18.04	34.28	28.1	11.42	17.53	17.31	13.5	23.62	18.48	49.56	44.05	33.5	23.08	11.37	13.1	8.89	3.12	36.61	24.93	Thailand: Ko Lanta: Pasir Raja	7.575	99.0652		81	1	0
MNHN	1882-10	Tupaia	belangeri	dissimilis	Island	M			24.07	16.73		26.03			16.73	14	24.96	18.53			30.43	20.09		12.96	8.51	3.28	34.16	22.73	Vietnam: Condore [Con Son] Island	8.65	106.592		58.9	84.2	43
NHMUK	55.1404	Tupaia	belangeri	dissimilis	Island	M	45.57	45.15	25.15	17.4	32.37	26.84	11.37	17.76	16.65	13.87	24.4	18.09	48.39	44.67	31.27	20.66	11.91	12.28	8.27	3.19	34.88	23.33	Vietnam: Condore [Con Son] Island	8.69458	106.598		58.9	84.2	43	1920
NHMUK	55.1405	Tupaia	belangeri	dissimilis	Island	M	44.61	44.12	24.44	16.99	32.05	26.18	11.96	17.84	17.15	14.26	24.69	18.95	47.31		30.81	20.3	11.61	12.72	8.44	3.2	34.43	22.72	Vietnam: Condore [Con Son] Island	8.69458	106.598		58.9	84.2	43	1920
NHMUK	55.1406	Tupaia	belangeri	dissimilis	Island	F	43.26	42.94	23.41	16.83	30.65	24.9	11.95	17.67	15.57	13.11	23.25	18.42	45.47	42.68	29.1	18.88	11.4	12.53	8.41	2.72	33.78	22.53	Vietnam: Condore [Con Son] Island	8.69458	106.598		58.9	84.2	43	1920
NHMUK	55.1407	Tupaia	belangeri	dissimilis	Island	F				17.17			11.41	17.34		12.8	23.24	18.31					11.54	12.37	8.51	3.06	33.74	22.92	Vietnam: Condore [Con Son] Island	8.69458	106.598		58.9	84.2	43	1920
USNM	357003	Tupaia	belangeri	dissimilis	Island	M	45.97	45.46	25.14	17.33	32.26	27.22		18.32		14.03	25.47	19.07	49.47	44.9	31.68	20.7	11.54	13.43	8.73	3.28	35.52	23.47	Vietnam: Con Son Island: 2.1 km E and 0.1 km N of airport (80 m)	8.68333	106.6	80	58.9	84.2	43	1968	348
USNM	357004	Tupaia	belangeri	dissimilis	Island	F	43.35	42.82	23.89	16.4	30.61	25.58	11.78	17.45		13	24	18.3	46.72	43.32	29.8	19.36	11.34	11.94	7.96	3.33			Vietnam: Con Son Island: 2.1 km E and 0.1 km N of airport (20 m)	8.68333	106.6	20	58.9	84.2	43	1968	333
USNM	357005	Tupaia	belangeri	dissimilis	Island	M	46.01	45.34	24.78	17.19	32.67	26.98	11.48	18.02		14.5	25.49	18.7	48.81		31.9	20.96	11.92	13.03	8.47	3.19	35.37	23.39	Vietnam: Con Son Island: 2.1 km E and 0.1 km N of airport (50 m)	8.68333	106.6	50	58.9	84.2	43	1968	357
USNM	357006	Tupaia	belangeri	dissimilis	Island	M	44.48	43.88	24.16	16.84	31.98	26.2		17.92		13.62	25.02	18.54	47.55		30.92	20.86	11.73	13.1	9.02	3.4	34.04	22.58	Vietnam: Con Son Island: 2.1 km E and 0.1 km N of airport (20 m)	8.68333	106.6	20	58.9	84.2	43	1968	351
USNM	357188	Tupaia	belangeri	dissimilis	Island	M	45.15	44.3	24.17	17.12	32.43	26.34		18		14.06	24.93	18.65	48.22	44.32	31.15	20.76	11.84	13.32	8.84	3.45	34.55	22.76	Vietnam: Con Son Island: 2.1 km E and 1.9 km N of Ben Dam (5 m)	8.65	106.55	5	58.9	84.2	43	1968	328
USNM	357189	Tupaia	belangeri	dissimilis	Island	F	45.39	44.79	24.79	17.58	32.17	26.16	11.64	18.31		13.74	24.68	18.43	48.03	44.9	31	20.46	11.96	13.17	9	3.02	34.71	23.22	Vietnam: Con Son Island: 0.7 km E and 0.1 km S of Ben Dam (10 m)	8.65	106.55	10	58.9	84.2	43	1968	349
USNM	357191	Tupaia	belangeri	dissimilis	Island	F	45.27	44.49	24.36	17.09	32.46	26.15	12.38	17.88		12.83	24.15	19.07	48.62	43.81	30.99		11.73	12.64	8.38	3.12	34.59	23.03	Vietnam: Con Son Island: 2.1 km E and 1.9 km N of Ben Dam (5 m)	8.65	106.55	5	58.9	84.2	43	1968	341
USNM	357192	Tupaia	belangeri	dissimilis	Island	M	44.98	44.5	24.25	16.95	31.77	26.13	12.34	17.86		13.98	24.73	18.71	47.31		30.4		11.92	13.69	9.03	3.05	34.68	22.67	Vietnam: Con Son Island: Nui Nha Ban (300 m)	8.68333	106.6	300	58.9	84.2	43	1968	352
USNM	357193	Tupaia	belangeri	dissimilis	Island	M	44.72	44.22	23.93	16.7	32.03	25.74	11.89	17.87	16.66	14.03	24.9	18.44	47.65	43.86	30.58	20.13	12.11	13.24	8.84	3.38	34.55	22.55	Vietnam: Con Son Island: Nui Nha Ban (300 m)	8.68333	106.6	300	58.9	84.2	43	1968	357
USNM	357247	Tupaia	belangeri	dissimilis	Island	M	44.78	44.23	24.16	16.68	31.53	26.2	11.89	17.68		14.4	25.05	18.77	48.09	44.5	30.86	20.51	11.9	13.12	8.52	3.43	34.38	22.86	Vietnam: Con Son Island: Nui Chua (500 m)	8.68333	106.6	500	58.9	84.2	43	1968	336
USNM	357249	Tupaia	belangeri	dissimilis	Island	F	43.92	43.47	23.94	16.76	31.75	25.96	11.9	17.79		13.22	23.76	18.16	47.19	43.18	30.17		11.3	13.03	8.86	3.12	34.14	22.72	Vietnam: Con Son Island: Nui Chua (500 m)	8.68333	106.6	500	58.9	84.2	43	1968	339
USNM	357250	Tupaia	belangeri	dissimilis	Island	M	44.49	44.14	23.98	16.6		25.4		17.84	16.3	13.66	24.71	18.29	47.72	43.92	30.53	19.71	12.22	13.04	8.7	3.18	34.13	22.28	Vietnam: Con Son Island: Nui Nha Ban (300 m)	8.68333	106.6	300	58.9	84.2	43	1968	359
USNM	357251	Tupaia	belangeri	dissimilis	Island	F	44.59	43.98	24.32	17.13	31.44	26.25	11.3	17.47		13.67	24.32	18.12	47.13	43.9	30.97	20.37	11.42	12.31	8.14	3.19	34.42	22.99	Vietnam: Con Son Island: 0.3 km W and 1 km S of airport (20 m)	8.68333	106.6	20	58.9	84.2	43	1968	339
USNM	357252	Tupaia	belangeri	dissimilis	Island	F	44.61	43.88	24.06	16.94	31.58	25.87		17.49		13.24	23.86	18.39	47.65	43.95	30.35	20.19	11.31	13.24	8.96	3.08	34.08	22.74	Vietnam: Con Son Island: 0.3 km S of airport (5 m)	8.68333	106.6	5	58.9	84.2	43	1968	340
USNM	357253	Tupaia	belangeri	dissimilis	Island	M	44.94	44.19	24.15	17.02	31.97	26.03	12.1	17.96	16.31	13.71	24.96	18.84	47.57	44.03	30.63	20.14	12.35	13.19	8.54	3.27	34.33	23	Vietnam: Con Son Island: 0.3 km S of airport (260 m)	8.68333	106.6	260	58.9	84.2	43	1968	346
USNM	357254	Tupaia	belangeri	dissimilis	Island	F	44.96	44.33	24.1	16.98	31.44	26.04	11.97	17.92	16.94	13.57	24.8	18.08	47.48	44.37	30.75	20.31	11.56	12.75	8.43	3.14	34.53	23.12	Vietnam: Con Son Island: 0.6 km W and 1.8 km S of airport (300 m)	8.68333	106.6	300	58.9	84.2	43	1968	356
USNM	357350	Tupaia	belangeri	dissimilis	Island	M	45.97	45.36	24.8	17.3	33.1	26.9			16.94	14.23		18.79	48.83	45.16		20.44	11.95	13.4	8.99	3.49	35.49	23.21	Vietnam: Con Son Island: Airport	8.68333	106.6		58.9	84.2	43	1968
ZMB	3745	Tupaia	belangeri	dissimilis	Island	F			23.98	16.92	31.3	25.72				13.28					30.84	20.16		12.45	8.16	2.88	34.19	22.65	Vietnam: Condore [Con Son] Island	8.69973	106.606		58.9	84.2	43
AMNH	M-26654	Tupaia	belangeri	modesta	Island	M			26.76	18.07						14.19	25.55	18.93	49.95		33.34	22.52				3.31	37.34	25.21	China: Hainan: Lei-Mui-Mon	19.3383	110.162		33209.8	20	108	1903
AMNH	M-26655	Tupaia	belangeri	modesta	Island	M			26.31	18.14					17.4	13.35		19.66				22.58		12.84	8.48	2.82	36.64	24.74	China: Hainan: Lei-Mui-Mon	19.3383	110.162		33209.8	20	108	1903
AMNH	M-26656	Tupaia	belangeri	modesta	Island				26.4	17.56					17.51	13.63					33.89	23.03		13.9	9.5	3.26			China: Hainan: Lei-Mui-Mon	19.3383	110.162		33209.8	20	108	1903
AMNH	M-26657	Tupaia	belangeri	modesta	Island	M			27.12	18.66					17.76	13.96	24.74				34.73	23.96				3.36	38.35	25.4	China: Hainan: Lei-Mui-Mon	19.3383	110.162		33209.8	20	108	1903
AMNH	M-26658	Tupaia	belangeri	modesta	Island	M			26.17	18.13		27.61			17.18	13.33	24.23	19.18			33.19	22.47		12.94	8.5	3.09	36.47	24.76	China: Hainan: Hoi How	20.0458	110.342		33209.8	20	108	1903
AMNH	M-26659	Tupaia	belangeri	modesta	Island				25.96	17.86		27.49									32.53	22.04		13.49	8.73	3.21	36.88	24.54	China: Hainan: Utoshi	19	109.5		33209.8	20	108	1903
AMNH	M-26660	Tupaia	belangeri	modesta	Island	F			27.08	18.51																3.37	38.57	25.53	China: Hainan: Lei-Mui-Mon	19.3383	110.162		33209.8	20	108	1903
AMNH	M-55988	Tupaia	belangeri	modesta	Island		46.16	45.84	25.95	17.64				18.04		14.29		19.79	49	45.14	33.21	22.57	13.03	13.49	9.07	3.27	36.24	24.22	China: Hainan: Nodoa	19.5333	109.583		33209.8	20	108	1923
AMNH	M-59828	Tupaia	belangeri	modesta	Island	M				17.54				17.46	17.41	13.11	24.21	19.22		44.41			12.22	13.15	9.15	3.22	35.67	24.12	China: Hainan: Nodoa	19.5333	109.583		33209.8	20	108	1922
AMNH	M-59837	Tupaia	belangeri	modesta	Island	F	46.11	45.82	25.49	17.49	32.79	27.28			17.31		23.44	18.54	49.09	45.2	32.8	22.6	12.15	13.3	8.47	3.12	36.02	24.01	China: Hainan: Nodoa	19.5333	109.583		33209.8	20	108	1923
AMNH	M-59838	Tupaia	belangeri	modesta	Island	M				17.93			11.34	17.76	17.6	13.51	24.79	19.32		45.01			12.36	12.57	8.4	3.31	36.57	24.3	China: Hainan: Nodoa	19.5333	109.583		33209.8	20	108	1923
AMNH	M-59839	Tupaia	belangeri	modesta	Island	F	47.02	46.75	26.49	17.82	33.88	27.97	11.12	17.84	17.72	13.61	24.88	19.31	49.93	46	33.18	22.36	12.48	13.27	8.94	3.52	37.06	24.91	China: Hainan: Nodoa	19.5333	109.583		33209.8	20	108	1923
AMNH	M-59840	Tupaia	belangeri	modesta	Island	M	47.39	47.12	26.52	18.05		28.11		18.3	18.03	13.76	25.25	19.53	50.19	46.4	33.52	22.79	12.86	13.67	9.19	3.13	37.5	24.97	China: Hainan: Nam Fong	19.4	109.533		33209.8	20	108	1923
AMNH	M-59844	Tupaia	belangeri	modesta	Island	F				18.01				17.96	17.77	13.5	24.35	19.14		45.37			12.47	13.61	9.14	3.15	36.25	24.45	China: Hainan: Nodoa	19.5333	109.583		33209.8	20	108	1923
AMNH	M-59846	Tupaia	belangeri	modesta	Island	F																		13.01	8.96	3.37	37.48	25.1	China: Hainan: Nodoa	19.5333	109.583		33209.8	20	108	1923
AMNH	M-59848	Tupaia	belangeri	modesta	Island	F																		13.32	8.44	3.3	36.26	24.51	China: Hainan: Nodoa	19.5333	109.583		33209.8	20	108	1923
MCZ	24498	Tupaia	belangeri	modesta	Island	F				17.92			11.44	17.54	17.09	13.13	23.83	19.18		45.43			12.21	13.78	9.03	2.98	36.06	24.54	China: Hainan: Nodoa	19.5333	109.583		33209.8	20	108	1922
MCZ	24499	Tupaia	belangeri	modesta	Island	M	47.38	47.05	26.45	17.96	33.83	28.09	11.54	17.42	17.78	13.97	25.14	19.01	50.19	46.34	33.05	22.49	12.67	14.04	9.46	3.23	37.03	24.84	China: Hainan: Nodoa	19.5333	109.583		33209.8	20	108	1923
NHMUK	85.8.1.87	Tupaia	belangeri	modesta	Island	M			25.76	18.19		27.34			16.85	12.84					32.25	21.52		13.37	8.48	3.14	36.87	24.35	China: Hainan: Cheonkhon [Cheongkong]	19.3183	108.689		33209.8	20	108	1877
USNM	239286	Tupaia	belangeri	modesta	Island		46.28	45.98	26.06	17.62				17.46		13.55		17.98	49.67	45.53			12.54	12.64	8.67	3.09	36.89	24.61	China: Hainan: Kachek	19.25	110.433		33209.8	20	108	1922
NHMUK	15.11.4.29	Tupaia	belangeri	sinus	Island	F	46.71	46.48	26.36	17.97	33.47	27.48	11.54	17.21	18.11	13.35	23.86	18	49.8	44.85	34.15	23.07	12.6	13.13	8.77	3.07	36.95	24.71	Thailand: Koh Chang Island	12.0487	102.336		214.6	5	31	1914	350
NHMUK	15.11.4.30	Tupaia	belangeri	sinus	Island	F	47.01	46.63	26.62	17.7	33.88	27.88	11.7	18.24	19.34	14.35	24.88	18.65	50.08	45.72	34.71	23.73	12.36	13.81	9.16	3.12	36.96	24.89	Thailand: Koh Chang Island	12.0594	102.329		214.6	5	31	1914	351
NHMUK	15.11.4.31	Tupaia	belangeri	sinus	Island	M	47.58	47.5	27.19	18.15	34.62	28.42	11.89	18.05		13.36	24.58	18.74	50.66	45.86	35.09		12.55	13.46	8.76	3.19	38.2	25.82	Thailand: Koh Chang Island	12	102.383		214.6	5	31	1914	350
USNM	201435	Tupaia	belangeri	sinus	Island	M	46.63	46.35				27.65		17.61	18.88	13.69	24.75	19.1	49.75	45.02	34.16	23.35	12.7	13.23	8.87	3.13	37.14	25.23	Thailand: Koh Chang Island	12.0333	102.333		214.6	5	31	1914	350
USNM	201436	Tupaia	belangeri	sinus	Island	F	46.61	46.2	26.96	18.07	33.64	27.88		17.37		13.47	23.67	18.59	49.01		33.85		12.4	12.71	8.76	2.99	36.69	25.35	Thailand: Koh Chang Island	12.0333	102.333		214.6	5	31	1914	344
NHMUK	62.7.16.12	Tupaia	belangeri	chinensis						17.28	31.54		11.38		17.21		25.52				30.42	20.13						22.61	Myanmar
ZMB	87167	Tupaia	belangeri	chinensis			47.06	46.51	26.08	18.77	34.52			18.97		13.45		19.43	49.99	46.24	32.51	21.87			9.06	3.58	37.38	24.63	China							1906

## Sheet: Raw Summary Statistics
Summary Statistic	CPL	CIL	UTL	MTL	EPL	PPL	EB	MB	LB	LIB	ZB	BB	LPL	CNL	PBPL	LTPL	LCH	MH	MCH	MCW	MCIL	LTL
Mean	46.299	45.8129	25.6258	17.7176	33.3747	27.3691	11.5844	18.0685	17.5368	13.6669	25.0812	19.0286	49.4651	45.1107	32.4131	21.8816	12.2404	13.4019	8.75974	3.2521	36.1865	24.0912
Standard deviation	1.97998	1.96683	1.28999	0.883695	1.62794	1.37324	0.641045	0.6692	1.06417	0.740355	1.24901	0.643373	2.13335	1.9434	1.79352	1.47538	0.526554	0.795804	0.548012	0.295656	1.62406	1.16829
Min	42.12	41.67	22.78	15.49	29.61	24.26	9.48	16.21	14.85	11.85	22.44	17.06	44.91	40.48	28.53	18.78	10.82	11.5	7.07	2.54	32.24	20.99
Max	53.31	52.41	29.61	24.85	38.17	31.72	13.57	20.16	20.96	16.64	29.41	21.05	56.54	51.79	37.96	26.48	14.39	16.12	10.93	4.52	41.33	27.85
Sample size (n)	636	619	702	739	562	665	406	666	614	773	683	700	645	638	741	747	643	778	799	823	749	712
% missing	24.1955	26.2217	16.329	11.919	33.0155	20.739	51.6091	20.6198	26.8176	7.86651	18.5936	16.5673	23.1228	23.9571	11.6806	10.9654	23.3611	7.27056	4.76758	1.90703	10.7271	15.1371

## Sheet: Imputed Dataset
INST	Number	Genus	Species	Subspecies	Source	Sex	CPL	UTL	MTL	PPL	MB	LIB	ZB	BB	LPL	CNL	PBPL	LTPL	LCH	MH	MCH	MCW	MCIL	LTL	Locality	Latitude	Longitude	Elevation (m)	Island Area (km2)	Mainland Distance (km)	Sea Depth (m)	Collection Year	Total Length	Weight (g)	Note
AMNH	M-87322	Tupaia	belangeri	annamensis	Mainland	M	46.8	25.5587	17.7416	27.11	18.48	13.95	26.43	19.44	50.18	45.96	32.68	22.07	13.04	14.11	9.2	3.7	36.6247	24.0139	Laos: Plateau Bolovens	15.4333	106.383					1932	384		All measurements in millimeters.
AMNH	M-87323	Tupaia	belangeri	annamensis	Mainland	F	46.68	25.82	17.64	27.6	18.41	13.75	25.25	19.31	50.37	46.12	32.71	22.17	12.64	14.09	9.23	3.53	36.81	24.54	Laos: Plateau Bolovens	15.4333	106.383					1932	347
AMNH	M-87327	Tupaia	belangeri	annamensis	Mainland	M	47.42	26.29	18.15	27.73	18.26	14.27	26.47	19.83	50.08	46.07	33.47	22.67	11.98	13.9	9.53	3.85	37.89	24.7	Laos: Plateau Bolovens	15.4333	106.383					1932	360
AMNH	M-87330	Tupaia	belangeri	annamensis	Mainland	M	45.86	25.59	17.78	26.95	17.9138	13.06	25.0681	18.901	49.24	45.36	32.3592	21.95	12.2014	13.77	8.68	3.35	36.41	23.97	Laos: Plateau Bolovens	15.4333	106.383					1932	371
AMNH	M-87333	Tupaia	belangeri	annamensis	Mainland	M	47.37	26.08	18.25	27.72	18.93	14.68	26.3712	19.95	50.23	45.9	33.42	22.83	12.21	13.97	9.45	3.49	37.61	24.53	Laos: Plateau Bolovens	15.4333	106.383					1932	347
AMNH	M-87334	Tupaia	belangeri	annamensis	Mainland	M	46.7614	25.9235	18.0621	27.25	18.3524	13.958	25.8911	19.3281	49.9701	45.6201	32.98	22.27	12.5486	14.18	9.03	3.45	37.06	24.57	Laos: Plateau Bolovens	15.4333	106.383					1932	316
AMNH	M-87337	Tupaia	belangeri	annamensis	Mainland	F	44.24	24.68	17	25.92	17.4	13.17	24.01	18.66	47.03	43.53	31.48	20.96	12.38	13.03	8.52	2.91	35.24	23.65	Laos: Plateau Bolovens	15.4333	106.383					1932	347
AMNH	M-87338	Tupaia	belangeri	annamensis	Mainland	M	46.3896	25.1713	17.65	27.0942	17.82	13.5	23.69	18.54	49.3429	45.87	31.9124	21.4811	12.15	12.92	8.69	3.2	35.77	23.5	Laos: Plateau Bolovens	15.4333	106.383					1932	368
AMNH	M-87339	Tupaia	belangeri	annamensis	Mainland	M	46.39	25.4769	17.636	27.07	17.74	13.28	25.45	18.65	49.52	45.58	32.96	22.31	12.67	13.75	9.23	3.47	36.49	23.91	Laos: Plateau Bolovens	15.4333	106.383					1932	356
AMNH	M-87341	Tupaia	belangeri	annamensis	Mainland	F	46.37	25.56	17.87	27.48	17.67	13.67	24.33	18.88	49.58	45.55	32.66	21.88	11.72	13.02	8.69	3.15	36.76	23.95	Laos: Plateau Bolovens	15.4333	106.383					1932	352
AMNH	M-87342	Tupaia	belangeri	annamensis	Mainland	F	44.66	24.47	17.22	25.9	17.78	13.3	24.6105	18.74	47.63	43.71	31.16	20.77	12.31	12.82	8.38	3.33	34.89	23.08	Laos: Plateau Bolovens	15.4333	106.383					1932	335
AMNH	M-87345	Tupaia	belangeri	annamensis	Mainland	F	46.83	25.78	17.82	27.28	18.1	13.79	24.68	19.2	51	45.96	33.05	22.77	11.94	13.86	9.82	3.35	37.05	24.5	Laos: Plateau Bolovens	15.4333	106.383					1932	364
FMNH	37881	Tupaia	belangeri	annamensis	Mainland	M	47.38	25.52	18.04	28.01	17.63	13.29	25.4	19.44	50.35	45.8	33.39	22.68	12.18	13.32	8.72	3.33	36.9925	24.1417	Laos: Thateng: Plateau Bolovens: 90 km NE of Pakse (3000 ft)	15.6918	106.375	914				1931	315
FMNH	37882	Tupaia	belangeri	annamensis	Mainland	M	46.65	25.79	17.65	27.44	18.14	14.1	25.68	19.55	50.36	45.56	32.7	22.29	12.44	14.44	9.28	3.32	36.83	24.57	Laos: Thateng: Plateau Bolovens: 90 km NE of Pakse (3000 ft)	15.6918	106.375	914				1931	340
FMNH	37971	Tupaia	belangeri	annamensis	Mainland	M	47.8684	26.46	18.05	28.78	18.15	13.64	25.34	19.15	51.08	46.97	33.91	23.46	12.259	13.4	8.27	3.57	37.24	24.63	Laos: Thateng: Plateau Bolovens: 90 km NE of Pakse (3000 ft)	15.3297	106.335	914				1931	358
FMNH	37972	Tupaia	belangeri	annamensis	Mainland	F	47.58	25.91	17.96	27.59	18.09	13.66	24.67	19.4	50.14	46.12	32.57	22.17	12.51	13.69	8.7	3.23	36.94	24.51	Laos: Thateng: Plateau Bolovens: 90 km NE of Pakse (3000 ft)	15.3297	106.335	914				1931	357
FMNH	37975	Tupaia	belangeri	annamensis	Mainland	M	46.4737	25.67	17.7946	27.3743	17.85	13.77	24.75	19.33	49.6135	45.55	32.4925	21.9421	12.15	12.84	8.71	3.06	36.2776	24.1448	Laos: Thateng: Plateau Bolovens: 90 km NE of Pakse (3000 ft)	15.6918	106.375	914				1931	234
MNHN	1960-3857	Tupaia	belangeri	annamensis	Mainland	F	47.59	26.57	18.28	28.33	18.51	13.67	25.42	19.16	50.53	45.88	33.39	22.32	12.61	14.28	9.33	3.47	37.71	24.71	Vietnam: Bana	15.9975	107.988					1934
NHMUK	26.11.17.2	Tupaia	belangeri	annamensis	Mainland	M	45.81	25.11	17.79	26.31	17.49	14.33	24.96	18.39	48.64	44.91	31.52	20.81	12.78	14.5	8.91	3.11	35.34	23.23	Vietnam: South Annam: Da Ban	14.75	108.717					1918	362
ROM	86975	Tupaia	belangeri	annamensis	Mainland	M	47.78	26.4052	18.2647	27.96	17.94	12.74	25.05	19.08	51.13	46.38	33.99	22.89	12.31	13.31	8.7	3.3	37.56	24.8465	Vietnam: Danang: 1.6 km W and 0.2 km N of Mt. Sotae	16.1233	108.28					1967	352
USNM	355050	Tupaia	belangeri	annamensis	Mainland	M	48.28	26.4313	18.4084	28.05	18.73	15.26	26.22	20.05	51.51	47.57	33.35	22.44	12.99	14.01	9.64	3.35	37.5562	24.8661	Thailand: Ubon Ratchathani: Phibun Mangsahan: Chong Mek	15.1667	105.333					1963	369
USNM	355053	Tupaia	belangeri	annamensis	Mainland	F	46.56	25.53	17.67	27.37	19.8	13.96	24.83	19.23	49.6	45.5	32.1	21.48	12.32	13.09	8.58	3.13	36.02	23.77	Thailand: Ubon Ratchathani: Phibun Mangsahan: Chong Mek	15.1667	105.333					1963	376
USNM	356381	Tupaia	belangeri	annamensis	Mainland	M	45.45	25.57	17.7	26.88	17.43	13.57	24.56	18.25	48.72	44.45	32.59	22.05	11.58	12.57	8.4	2.88	35.22	23.75	Vietnam: Quang Nam: Mt. Sontra	16.1167	108.3					1965	310	171
USNM	356383	Tupaia	belangeri	annamensis	Mainland	F	45.97	25.77	18.08	27.38	17.81	13.38	24.46	18.53	48.98	44.5016	32.62	22.05	12.41	12.6	8.22	2.88	35.4	24.32	Vietnam: Quang Nam: Mt. Sontra	16.1167	108.3					1966	326	157.5
USNM	356384	Tupaia	belangeri	annamensis	Mainland	F	46.01	25.76	18.17	27.14	17.97	13.31	24.36	18.4	49.35	45.08	32.46	22.23	12.47	13.14	8.69	3.26	36.01	23.98	Vietnam: Quang Nam: Mt. Sontra	16.1167	108.3					1966	340	154
USNM	356385	Tupaia	belangeri	annamensis	Mainland	M	45.9	25.92	17.82	27.51	17.65	13.13	24.65	18.33	48.96	44.79	32.83	22.09	11.99	12.47	8.33	3.11	35.85	24.45	Vietnam: Quang Nam: Mt. Sontra	16.1167	108.3					1966	336	131
USNM	356386	Tupaia	belangeri	annamensis	Mainland	F	45.18	25.45	17.91	26.83	17.1	13.69	23.42	17.63	47.52	43.78	32.36	21.77	11.42	12.27	8.27	2.78	35.33	23.7	Vietnam: Quang Nam: Mt. Sontra	16.1167	108.3					1966	315	112
USNM	356387	Tupaia	belangeri	annamensis	Mainland	F	46.3	26.39	18.64	27.6335	17.53	13.34	23.15	18.68	49.17	45.107	32.3	21.75	12.23	13.08	8.57	3.15	36.37	25.19	Vietnam: Quang Nam: Mt. Sontra	16.1167	108.3					1966	326	145
USNM	356388	Tupaia	belangeri	annamensis	Mainland	M	44.82	25.73	17.32	26.89	17.86	13.69	24.54	18.79	48.55	43.19	32.28	21.83	12.03	12.97	8.72	3.3	35.37	24.1	Vietnam: Quang Nam: Mt. Sontra (300 m)	16.1167	108.3	300				1966	312	107
USNM	356389	Tupaia	belangeri	annamensis	Mainland	M	46.39	26.17	18.11	26.78	18.17	13.91	25.38	19.15	50.02	45.21	33.25	22.23	12.1	13.27	8.26	3.32	36.43	24.43	Vietnam: Quang Nam: Mt. Sontra	16.1167	108.3					1966	330	133
USNM	356390	Tupaia	belangeri	annamensis	Mainland	F	44.97	25.71	17.76	27.0166	16.97	12.98	23.81	18.08	47.46	42.53	31.71	21	11.97	12.96	8.82	3.26	36.36	23.92	Vietnam: Quang Nam: Mt. Sontra	16.1167	108.3					1966	335	146
USNM	356391	Tupaia	belangeri	annamensis	Mainland	F	44.84	24.98	17.39	26.55	17.51	13.3	24.32	18.65	47.47	43.6567	31.85	21.3	11.89	13.32	9.09	3.35	35.27	23.4	Vietnam: Quang Nam: Mt. Sontra (575 m)	16.1167	108.3	575				1966	332	145
USNM	356392	Tupaia	belangeri	annamensis	Mainland	M	45.76	25.7559	17.7651	27.19	17.78	13.14	25.35	18.01	49.17	44.49	32.72	21.74	12.09	12.85	8.5	3.25	35.9088	24.0226	Vietnam: Quang Nam: Mt. Sontra (575 m)	16.1167	108.3	575				1966	340	133
USNM	356393	Tupaia	belangeri	annamensis	Mainland	F	46.51	26.06	17.79	27.22	18.22	13.27	25.34	19.09	49.95	44.94	32.73	22.22	12.3	13.24	8.61	3.26	36.85	24.14	Vietnam: Quang Nam: Mt. Sontra (575 m)	16.1167	108.3	575				1966	331	153.5
USNM	356394	Tupaia	belangeri	annamensis	Mainland	M	46.1	26.08	18.33	27.39	17.6	12.64	24.81	17.87	49.15	44.73	33.04	22.37	12.79	12.79	8.4	3.27	36.67	24.48	Vietnam: Quang Nam: Mt. Sontra	16.1167	108.3					1966	320	144
USNM	356397	Tupaia	belangeri	annamensis	Mainland	M	47.26	26.4	17.93	28.03	17.83	13.84	25.53	18.93	50.48	45.39	33.39	22.44	12.53	13.48	8.99	3.21	36.68	24.46	Vietnam: Quang Nam: Mt. Sontra	16.1167	108.3					1966	348	146
USNM	356398	Tupaia	belangeri	annamensis	Mainland	M	48.71	27.48	18.84	28.6	17.63	14.07	25.84	19.81	52.05	46.94	34.97	23.5	13.16	13.85	9.08	3.4	38.32	25.61	Vietnam: Quang Tin: Chu Lai	15.4333	108.65					1966	351
USNM	356399	Tupaia	belangeri	annamensis	Mainland	F	46.59	26.32	18.19	27.52	18.41	14	25.28	19.79	50.13	45.65	33.11	22.31	12.65	13.51	8.89	3.1	36.69	25.01	Vietnam: Quang Tin: Chu Lai	15.4333	108.65					1966	350
USNM	356401	Tupaia	belangeri	annamensis	Mainland	F	45.3	25.61	17.73	27.04	17.85	13.43	25.17	19.34	48.59	43.75	32.16	21.39	12.52	12.95	7.54	2.85	34.84	23.36	Vietnam: Quang Tin: Chu Lai	15.4333	108.65					1966	330
USNM	356970	Tupaia	belangeri	annamensis	Mainland	M	47.64	26.27	18.29	28.31	18.56	13.26	25.57	19.28	51.15	46.97	34.06	22.77	12.88	13.69	8.93	3.3	37.3788	24.6985	Vietnam: Quang Nam: Mt. Sontra	16.1167	108.3					1966	243	150
USNM	356971	Tupaia	belangeri	annamensis	Mainland	M	46.8	26.07	18	28.13	18	14.25	26.65	19.34	50.33	45.11	34.13	23.33	12.6	13.75	9.1	3.61	37.19	24.65	Vietnam: Quang Tin: Chu Lai	15.4333	108.65					1966
USNM	356973	Tupaia	belangeri	annamensis	Mainland	F	47.2	26.4545	18.45	28.23	18.31	14.37	24.9	20.04	51.45	46	33.93	23.05	12.69	13.2	9.05	3.36	36.65	24.78	Vietnam: Quang Tin: Chu Lai	15.4333	108.65					1966
USNM	356975	Tupaia	belangeri	annamensis	Mainland	F	47.21	26.71	18.38	27.97	17.85	14.19	24.98	19.32	51.14	45.76	34.04	23.1	12.73	14.07	9.33	3.22	37.03	24.77	Vietnam: Quang Tin: Chu Lai	15.4333	108.65					1966
USNM	357580	Tupaia	belangeri	annamensis	Mainland	M	46.72	26.08	18.33	27.71	18.16	13.35	24.85	19.32	50.21	45.63	33.44	22.53	11.99	12.93	8.95	3.4	36.7932	24.64	Vietnam: Quang Nam: Mt. Sontra	16.1167	108.3					1969	327	126
USNM	357581	Tupaia	belangeri	annamensis	Mainland	F	46.59	25.33	17.33	28.01	17.44	13.49	24.5409	18.29	50.16	45.01	33.2	22.79	12.58	13.01	8.61	3.16	36.26	23.38	Vietnam: Quang Nam: Mt. Sontra (696 m)	16.1167	108.3	696				1969	335	108
USNM	357582	Tupaia	belangeri	annamensis	Mainland	M	47.17	26.42	18.37	27.63	18.02	13.21	24.55	18.93	50.21	45.83	33.78	22.58	12.16	12.99	8.5	3.25	36.82	24.45	Vietnam: Quang Nam: Mt. Sontra (440 m)	16.1167	108.3	440				1969	339
USNM	357642	Tupaia	belangeri	annamensis	Mainland	F	44.37	24.8394	17.2017	26.3565	16.93	12.2	22.78	18.14	46.75	42.67	31.0043	20.96	11.2	11.82	7.91	2.87	34.7574	23.4974	Vietnam: Quang Tri: Calu	16.6667	106.867					1969	306	110
USNM	357643	Tupaia	belangeri	annamensis	Mainland	M	45.07	24.8	16.72	26.43	17.47	13.02	24.24	18.5	48.67	43.7	32.22	21.63	11.91	12.42	8.2	2.92	35.53	23.44	Vietnam: Quang Tri: Calu	16.6667	106.867					1969	321	110
USNM	357644	Tupaia	belangeri	annamensis	Mainland	M	46.45	25.5	17.07	27.24	17.79	13.86	25.06	19.14	50.01	44.88	32.68	22.12	12.33	13.11	8.51	3.4	36.17	23.94	Vietnam: Quang Tri: Calu (70 m)	16.6667	106.867	70				1969	347
USNM	357765	Tupaia	belangeri	annamensis	Mainland	F	45.81	25.9277	17.87	27.46	17.83	13.54	24.65	18.9	48.53	44.42	32.94	22.06	12.83	12.9	8.42	3.21	35.94	24.27	Vietnam: Quang Nam: Mt. Sontra	16.1167	108.3					1969	338	109
USNM	357879	Tupaia	belangeri	annamensis	Mainland	M	46.53	25.71	17.6995	27.75	17.95	13.26	24.24	18.88	49.98	45.37	32.85	22.73	12.45	12.99	8.41	3.16	36.19	24.09	Vietnam: Quang Nam: Mt. Sontra	16.1167	108.3					1969
USNM	357993	Tupaia	belangeri	annamensis	Mainland	M	47.09	25.7366	17.8817	27.22	18.57	13.62	26.39	19.13	50.14	45.93	33.06	22.14	12.47	13.43	8.5	3.26	36.38	23.9323	Vietnam: Quang Nam: Mt. Sontra	16.1167	108.3					1967	325
USNM	357995	Tupaia	belangeri	annamensis	Mainland	M	46.87	26.0078	18.1198	27.59	18.14	13.4	25.26	19.04	49.09	45.47	32.67	21.94	12.35	12.11	8.17	3.47	36.5319	24.4231	Vietnam: Quang Nam: Da Nang: Preseqy'ile De Tien Sha	16.0667	108.217					1967	345
USNM	357996	Tupaia	belangeri	annamensis	Mainland	F	46.5	25.7923	17.722	27.57	17.92	13.56	24.83	18.84	49.07	44.93	32.9	21.94	12.2118	13.59	8.66	3.11	36.33	24.04	Vietnam: Quang Nam: Da Nang: Preseqy'ile De Tien Sha	16.0667	108.217					1967	356
USNM	357997	Tupaia	belangeri	annamensis	Mainland	M	46.79	26.32	18.21	27.75	17.85	13.84	25.63	19.04	50.57	45.39	33.88	23.03	12.09	13.51	9.1	3.3	36.59	24.23	Vietnam: Quang Nam: Da Nang: Preseqy'ile De Tien Sha	16.0667	108.217					1967	345
USNM	357999	Tupaia	belangeri	annamensis	Mainland	F	45.16	25.02	17.89	26.44	17.77	13.26	24.66	19.17	48.37	43.83	31.86	21.08	12.1	12.91	8.39	3.35	35.4214	23.6537	Vietnam: Quang Nam: Da Nang: Preseqy'ile De Tien Sha	16.0667	108.217					1967	345
USNM	358000	Tupaia	belangeri	annamensis	Mainland	M	46.4	25.7	17.47	27.27	18.37	13.22	25.67	18.91	49.91	45.21	33.22	22.12	12.32	12.91	8.45	3.23	36.4	23.66	Vietnam: Quang Nam: Da Nang: Preseqy'ile De Tien Sha	16.0667	108.217					1967	349
USNM	358002	Tupaia	belangeri	annamensis	Mainland	F	46.27	25.9767	17.9679	27.58	17.74	13.81	24.01	19.57	49.76	45.25	33.1	22.48	12.57	11.99	8.12	3.17	36.3	24.4757	Vietnam: Quang Nam: Da Nang: Preseqy'ile De Tien Sha	16.0667	108.217					1967	347
USNM	358004	Tupaia	belangeri	annamensis	Mainland	M	46.6	25.8	17.74	27.63	17.35	13.13	24.27	19	50.39	45.34	33.44	22.88	12.45	13.26	8.75	3.08	36.62	24.17	Vietnam: Quang Nam: Da Nang: Preseqy'ile De Tien Sha	16.0667	108.217					1968
USNM	358005	Tupaia	belangeri	annamensis	Mainland	M	47.44	26.45	18	28.35	17.95	13.72	25.75	19.54	50.28	45.9	34.09	22.93	12.83	13.71	8.9	3.07	37.33	24.51	Vietnam: Quang Nam: Da Nang: Preseqy'ile De Tien Sha	16.0667	108.217					1967	345
USNM	358006	Tupaia	belangeri	annamensis	Mainland	F	46.9154	25.8555	17.72	27.69	18.1685	13.7279	25.2633	19.1612	50.1171	45.6508	33.34	22.44	12.3232	13.26	8.82	3.15	36.99	24.08	Vietnam: Quang Nam: Da Nang: Preseqy'ile De Tien Sha	16.0667	108.217					1968
FMNH	76135	Tupaia	belangeri	assamensis	Mainland	F	43.84	23.62	16.24	25.6734	17.88	13.23	24.24	18.77	46.93	41.78	30.7	20.35	11.25	12.35	8.2	3.49	33.58	22.02	India: Meghalaya: Khasi Hills: Cherrapunji	25.3	91.7					1952	330
FMNH	76137	Tupaia	belangeri	assamensis	Mainland	M	43.79	23.75	16.41	25.93	17.12	13.43	25.53	19.13	47.55	42.51	31.21	20.53	11.7	11.99	7.79	3.83	34.04	22.22	India: Meghalaya: Khasi Hills: Cherrapunji	25.3	91.7					1952	336
FMNH	76140	Tupaia	belangeri	assamensis	Mainland	M	45.56	24.74	17.32	26.5975	17.95	13.53	25.14	19.22	48.13	44.75	31.12	20.86	11.81	13.3467	8.64	3.55	35.68	23.61	India: Assam: Manipur: Karong	25.3	94.05					1950	364
FMNH	76144	Tupaia	belangeri	assamensis	Mainland	M	44.55	24.14	16.85	26.0286	17.57	13.45	24.6523	19.17	47.44	43.34	30.8745	20.8	11.69	13.33	8.65	3.31	35.01	23.04	India: Meghalaya: Khasi Hills: Mawryngkueng	25.5667	92.0667					1951	352
FMNH	76145	Tupaia	belangeri	assamensis	Mainland	M	44.38	24.55	16.87	26.26	17.52	13.42	24.8466	18.74	47.72	43.43	30.86	20.63	12.01	12.63	8.22	3.49	35.01	23.14	India: Nagaland: Naga Hills: Kohima	25.6667	94.1167					1950	332
FMNH	76146	Tupaia	belangeri	assamensis	Mainland		44.0108	24.1	16.44	25.76	17.5224	13	23.6259	18.4167	46.9815	42.9412	30.568	20.428	11.5	13.01	8.62	3.01	34.16	22.9	India: Meghalaya: Garo Hills: Mt. Tura	25.4667	90.4667					1950	348
FMNH	76151	Tupaia	belangeri	assamensis	Mainland	F	45.31	24.63	16.92	26.852	17.42	12.86	24.12	18.42	47.96	44.23	30.97	21.14	10.82	12.26	7.78	3.51	35.45	23.13	India: Mizoram: Lushai Hills: Sangao	22.7333	93.0667					1953	352
FMNH	76152	Tupaia	belangeri	assamensis	Mainland	F	43.65	23.66	16.46	25.6746	16.64	12.75	23.49	17.89	46.51	42.55	30.15	20.41	11.38	12.62	7.81	3.06	34.23	22.26	India: Mizoram: Lushai Hills: Sangao	22.7333	93.0667					1953	327
FMNH	76153	Tupaia	belangeri	assamensis	Mainland	M	44.74	24.63	16.86	26.61	17.21	12.86	24.9	18.24	47.16	44.75	31.07	20.99	11.57	12.84	8.29	3.36	34.86	23.2	India: Mizoram: Lushai Hills: Sangao	22.7333	93.0667					1953	317
FMNH	76156	Tupaia	belangeri	assamensis	Mainland	M	43.65	23.76	16.59	25.51	17.19	12.89	25.38	18.72	47.14	42.92	30.25	20.42	11.49	12.39	7.81	3.39	34.29	22.36	India: Mizoram: Lushai Hills: Sangao	22.7333	93.0667					1953	336
FMNH	76157	Tupaia	belangeri	assamensis	Mainland	F	43.5163	23.98	16.43	25.5313	16.69	13.27	24.71	18.41	46.4	42.5876	30.32	19.91	11.7702	12.39	7.86	3.43	34	22.57	India: Mizoram: Lushai Hills: Sangao	22.7333	93.0667					1953	333
FMNH	76158	Tupaia	belangeri	assamensis	Mainland	M	44.08	23.88	16.33	25.46	16.82	13.54	24.9062	18.38	47.07	43.06	30.38	20.49	12.11	12.92	7.67	3.53	34.4	22.65	India: Mizoram: Lushai Hills: Sangao	22.7333	93.0667					1953	327
FMNH	82592	Tupaia	belangeri	assamensis	Mainland	F	44.5348	24.2781	16.96	26.0918	17.8512	12.99	24.48	19.19	47.9037	43.4082	30.9783	20.7035	12.0627	13.04	8.53	3.2	34.11	22.61	India: Meghalaya: Garo Hills: Duragiri (3000 ft)	25.6333	90.7333	914				1920
FMNH	82593	Tupaia	belangeri	assamensis	Mainland	F	42.61	22.96	15.85	24.43	18.44	12.87	24.1099	18.748	45.87	41.8	29.62	19.51	11.67	12.19	8.39	3.21	33.66	21.79	India: Meghalaya: Khasi Hills: Laitkynsao (3000 ft)	25.4333	91.8167	914				1920		122
MCZ	57921	Tupaia	belangeri	assamensis	Mainland	M	44.87	24.86	16.88	26.35	17.72	13.12	24.45	18.56	47.77	43.34	31.05	21.06	11.73	12.5	8.38	3.01	35.49	23.34	Pakistan: Chittagong Hills: Manimukh: Mahallya	23.15	91					1958	335	138
NHMUK	47.306	Tupaia	belangeri	assamensis	Mainland	M	44.44	24.13	16.8	26.0393	17.87	13.49	24.78	18.83	48.02	42.84	31.21	21.02	11.9968	13.07	8.4	3.26	34.96	22.88	India: Assam: Naga Hills	26	95					1940
NHMUK	47.307	Tupaia	belangeri	assamensis	Mainland	M	45.2378	24.6267	16.78	26.7084	17.6297	13.11	23.62	18.66	48.3677	44.1317	31.7306	21.4581	11.73	12.6344	8.25	3.24	35.07	22.99	India: Assam: Naga Hills	26	95					1940
NHMUK	66.2867	Tupaia	belangeri	assamensis	Mainland	M	46.1977	25.7576	17.89	27.46	17.8562	13.34	24.4643	18.853	49.2986	44.8878	32.6149	22.19	11.73	13.25	8.73	3.2	36.52	24.3416	India: Assam: Naga Hills	26	95					1940
NHMUK	67.6	Tupaia	belangeri	assamensis	Mainland	F	45.67	25.27	17.21	26.9808	18.02	13.27	24.71	18.61	48.46	44.87	31.88	21.26	11.55	13.24	9.43	3.31	35.43	23.66	India: Assam: Manipur: Imphal	24.8167	93.95					1945
NHMUK	20.6.6.3	Tupaia	belangeri	assamensis	Mainland	F	45.78	25.31	17.52	27.1088	18.13	13.44	24.32	20.12	49.1004	44.71	31.62	21.75	12.0731	13.13	8.64	3.07	35.93	23.29	India: Nagaland: Naga Hills: Mokokchung	26.4831	94.5263					1919
AMNH	M-54714	Tupaia	belangeri	belangeri	Mainland	M	45.74	25.3271	17.6745	26.68	17.32	13.88	25.56	18.94	49.2	44.9	31.76	21.14	11.95	12.73	8.07	3.2	35.86	23.83	Thailand: Mewong River: 40 mi E of Um Pang	15.9167	99.1667					1924
AMNH	M-54719	Tupaia	belangeri	belangeri	Mainland	F	45.24	25.34	17.58	26.68	17.27	13.2	23.85	18.57	47.63	43.75	30.99	20.71	12.08	12.54	8.06	3.07	35.36	24.28	Thailand: Mewong River: 40 mi E of Um Pang	15.9167	99.1667					1924
AMNH	M-54775	Tupaia	belangeri	belangeri	Mainland	F	45.8057	25.7496	17.936	27.17	17.89	13.5058	24.8224	18.797	48.8166	44.6657	31.94	21.36	12.0443	12.7	8.1	3.28	35.89	24.23	Myanmar: Pegu Yoma: Camp Pinmezali	19	95.8333					1924
AMNH	M-54779	Tupaia	belangeri	belangeri	Mainland	M	46.48	25.77	17.63	27.23	17.5	13.77	26.04	18.72	49.19	45.11	32.79	21.86	12.2	13.12	8.73	3.44	35.91	23.91	Myanmar: Pegu Yoma: Bamalik Chaung	19	95.8333					1924
AMNH	M-54788	Tupaia	belangeri	belangeri	Mainland	F	46.42	25.45	17.56	27.24	17.34	13.02	23.65	18.57	49.55	45.2174	32.03	21.46	11.985	12.79	8.04	3.11	36.27	23.94	Myanmar: Pegu Yoma: Yetho River	19	95.8333					1924
AMNH	M-54797	Tupaia	belangeri	belangeri	Mainland	M	46.51	25.36	17.52	27.62	17.02	13.89	25.63	19.07	49.63	44.92	32.74	22.34	12.42	13.57	8.54	3.32	36.44	23.92	Myanmar: Pegu Yoma: Yetho River	19	95.8333					1924
AMNH	M-54821	Tupaia	belangeri	belangeri	Mainland	F	45.08	24.626	16.8496	26.8	16.95	13.06	23.68	18.31	48.24	44.08	31.38	21.36	12.11	13.13	8.32	3.03	35.2	22.95	Thailand: Mewong River: 53 mi E of Um Pang	15.9167	99.4167					1924
FMNH	43838	Tupaia	belangeri	belangeri	Mainland	F	48.02	27.6629	18.8206	29.77	16.97	13.61	24.22	18.21	50.94	45.6	34.91	24.36	11.57	13.19	8.69	3.26	38.15	25.9957	Myanmar: Mon: Telok Besar	18.5074	96.6905					1904
FMNH	66121	Tupaia	belangeri	belangeri	Mainland	F	45.12	24.61	17.15	26.62	17.75	13	24.97	18.92	48.58	44.05	31.01	20.84	12.22	13.3	8.6	3.1	34.97	23.14	Thailand: Kamphaeng Phet Province: Klong Klung	16.2167	99.7189					1949	364
FMNH	66123	Tupaia	belangeri	belangeri	Mainland	M	47.85	25.98	17.75	27.78	18.37	13.83	26.33	19.16	50.7	46.82	32.4	22.04	12.31	14.14	9.19	3.58	37.1224	24.2915	Thailand: Kamphaeng Phet Province: Klong Klung	16.2167	99.7189					1949	390
FMNH	66125	Tupaia	belangeri	belangeri	Mainland	F	45.63	25.25	18.24	26.66	17.51	12.81	24.64	18.86	48.47	44.92	30.48	19.91	11.89	13.25	9.07	3.16	35.6	23.81	Thailand: Kamphaeng Phet Province: Wang Pratart Farm	16.4667	99.5					1949	372
FMNH	82585	Tupaia	belangeri	belangeri	Mainland	M	46.39	25.62	17.76	27.22	17.57	14.2	25.74	19.27	49.49	44.85	32.58	22.07	12.21	13.27	8.65	3.15	35.87	23.65	Myanmar: Tenasserim: Toungoo (100 ft)	18.9333	96.4333	30				1927
FMNH	82587	Tupaia	belangeri	belangeri	Mainland	M	46.6414	25.4163	17.8289	26.77	18.5257	14.0114	26.3534	19.3823	49.6584	45.7656	31.9842	21.3635	12.4663	14.3	9.12	3.62	36.99	24.1184	Myanmar: Tenasserim: Toungoo (100 ft)	18.9333	96.4333	30				1927
NHMUK	50.488	Tupaia	belangeri	belangeri	Mainland	M	43.5542	23.67	16.41	25.43	17.55	12.58	23.34	18.35	46.47	42.6786	30.19	20.22	11.7654	13.34	8.7	3.06	33.79	22.14	Myanmar: Htingnan	26.6	97.8667					1939
NHMUK	17.4.24.8	Tupaia	belangeri	belangeri	Mainland	M	46.28	25.93	18.2	27.11	18.42	13.69	25.76	20.12	49.86	45.06	32.58	21.99	12.1	13.09	8.69	3.36	36.36	24.29	Myanmar: 65 mi N of Pegu	18.1333	96.0667					1916
NHMUK	17.4.24.9	Tupaia	belangeri	belangeri	Mainland	F	46.5662	26.46	18.43	27.82	17.9335	13.6482	24.9395	18.9285	49.7106	45.2009	32.83	22.35	12.1875	13.11	8.56	3.32	36.53	24.84	Myanmar: 65 mi N of Pegu	18.1333	96.0667					1916
NHMUK	24.9.2.18	Tupaia	belangeri	belangeri	Mainland	M	45.05	25.14	17.43	26.67	17.59	12.93	24.32	18.4	47.3	43.91	30.83	20.58	12.16	12.64	8.29	2.87	35.33	23.76	Thailand: Mewong River: 53 mi E of Um Pang	16.0534	99.7751					1924
NHMUK	24.9.2.19	Tupaia	belangeri	belangeri	Mainland	M	45.51	25.78	17.74	27	17.41	13.35	24.24	18.85	48.22	44.45	31.65	21.14	11.74	12.35	8.23	3.03	36	24.3	Thailand: Mewong River: 53 mi E of Um Pang	16.0534	99.7751					1924
NHMUK	24.9.2.20	Tupaia	belangeri	belangeri	Mainland	F	45.5	25.32	17.43	27.0553	17.74	13.4318	24.49	18.13	48.71	44.54	32.04	21.598	12.0837	13.89	9.21	3.28	36.01	23.78	Myanmar: Tenasserim: 17 mi E of Lakya	16.25	98.4167					1924
NHMUK	33.7.9.1	Tupaia	belangeri	belangeri	Mainland	M	45.54	24.88	17.39	26.41	18.69	13.16	26.19	19.03	48.58	44.51	31.68	21	12.14	14.27	9.19	3.47	35.77	23.21	Myanmar: Thaungyin	17.8333	97.7					1933
NHMUK	6.4.5.3	Tupaia	belangeri	belangeri	Mainland	M	47.9052	26.0475	17.9602	28.27	18.3396	14.44	26.91	19.05	51.2	47.0581	32.27	21.94	12.5502	14.85	9.45	3.65	36.96	24.07	Myanmar: Rangoon	16.75	96.25					1906
NHMUK	6.7.5.2	Tupaia	belangeri	belangeri	Mainland	F	45.1938	25.01	17.3	26.41	17.5469	13.68	23.86	17.9	47.9866	44.3507	31.14	20.44	11.8723	12.88	8.44	3.06	35.41	23.54	Myanmar: Amherst: Tichera	16.7665	98.4166					1906
NHMUK	7.7.20.7	Tupaia	belangeri	belangeri	Mainland	F	46.42	26.4	18.32	27.64	18.38	13.67	24.95	19.82	49.65	45.05	32.18	21.58	12.2386	12.5079	7.98	3.21	36.16	24.31	Myanmar: Rangoon	16.75	96.25					1907
NHMUK	85.8.1.80	Tupaia	belangeri	belangeri	Mainland		45.2262	24.82	17.17	26.4886	17.9322	13.61	24.9909	18.7986	48.3226	44.2724	31.41	20.97	12.0919	13.2855	8.6881	3.3	35.16	23.32	Myanmar: Mawlamyine: Moulmein	16.3838	97.6477					1874
NHMUK	85.8.1.81	Tupaia	belangeri	belangeri	Mainland	M	47.0021	26.7	18.23	28.4908	17.9321	14.09	24.7685	19.0269	50.571	45.4058	34.73	23.76	12.4513	13.0696	8.6131	3.23	36.91	25.19	Myanmar: Tenasserim: Meetan	16.1833	98.5333					1877
NHMUK	85.8.1.83	Tupaia	belangeri	belangeri	Mainland	F	45.7383	24.959	17.53	26.6816	17.8364	12.58	25.09	18.89	48.8243	44.5208	31.4208	21.0926	12.1973	13.79	8.66	2.76	35.58	23.29	Myanmar: Assoon, 45 mi E of Moulmein	16.4386	98.1228					1877
USNM	267229	Tupaia	belangeri	belangeri	Mainland	M	45.78	25.3	16.75	26.44	17.32	13.04	24.26	18.44	48.67	43.73	31.26	21.04	11.74	12.76	8.4	2.85	36.16	23.8	Thailand: Mae Hong Son: Doi Ma: Kong Kha	18.0667	97.6833					1936	338
USNM	583794	Tupaia	belangeri	belangeri	Mainland	M	46.63	25.65	16.99	27.13	18.3	14.41	27.38	19.02	48.52	45.65	31.61	21.08	12.99	14.64	9.32	3.39	36.5322	23.8753	Myanmar: Bago: Dawe	17.7478	96.2336					2002	370	165
USNM	583795	Tupaia	belangeri	belangeri	Mainland	F	46.959	25.97	17.68	27.8	18.21	13.677	25.4384	19.58	49.7103	45.9509	31.9236	21.32	11.94	13.29	8.52	3.21	37.33	24.65	Myanmar: Bago: Dawe	17.7478	96.2336					2002
USNM	583796	Tupaia	belangeri	belangeri	Mainland	M	46.66	25.93	17.35	27.88	17.89	14.29	26.04	18.9	50.56	45.69	31.9	21.48	13.02	14.48	9.19	3.69	36.47	24.08	Myanmar: Bago: Dawe	17.7478	96.2336					2002	385	150
ZMB	5508	Tupaia	belangeri	belangeri	Mainland	M	47.7946	26.3641	18.1145	28.1993	18.7395	14.8	26.6994	19.8366	51.0412	46.7408	33.49	22.46	12.6863	14.3633	9.3131	3.39	38.19	24.74	Myanmar: Kuakargit [Kyauksarit]	16.6347	97.5619
ZMB	90769	Tupaia	belangeri	belangeri	Mainland	F	43.02	24.18	16.74	25	18.65	12.87	24.15	18.53	45.54	43.01	29.11	18.9	11.37	12.71	8.48	2.93	34.33	23.35	Myanmar: Prome [Pyay]: 30 km N of Wald	18.8278	95.248					1937
FMNH	47345	Tupaia	belangeri	cambodiana	Mainland	M	49.94	27.25	18.76	29.2007	18.85	14.3671	26.79	19.68	53.32	48.44	33.73	22.86	12.65	14.3	9.59	3.5	38.52	25.38	Thailand: Trat: Klong Yai	11.7667	102.9					1915	391
MNHN	1982-48	Tupaia	belangeri	cambodiana	Mainland	F	45.75	25.02	17.58	26.8513	17.68	14.2	24.99	18.22	48.9	44.88	31.5	21.27	12.24	13.4	8.63	3.38	35.35	23.77	Cambodia: Kompong-Chnang [Kampong Chhnang]	12.148	104.567					1968
MNHN	1982-49	Tupaia	belangeri	cambodiana	Mainland	M	47.95	26.18	18.54	27.8892	18.25	14.76	26.42	18.75	50.93	47.3242	32.73	21.75	12.54	14.68	9.57	3.32	37.12	24.39	Cambodia: Tuk Sap	10.5833	103.683					1968
MNHN	1982-50	Tupaia	belangeri	cambodiana	Mainland	M	45.82	25.3642	17.68	26.9727	18.2	14.09	25.66	19.22	48.77	45.25	31.88	21.41	12.15	12.89	8.39	3.2	35.8865	23.8414	Cambodia	12.5538	104.88					1968
MNHN	1982-51	Tupaia	belangeri	cambodiana	Mainland	F	43.44	23.99	16.81	25.5027	17.1	12.83	23.21	18.2	46.66	43.13	30.08	20.0769	11.54	12.72	8.2	3.01	33.9212	22.6607	Cambodia	12.5538	104.88					1969
MNHN	1982-769	Tupaia	belangeri	cambodiana	Mainland	M	47.13	26.25	18.96	27.51	18.29	14.55	25.83	19.47	50.8	45.86	32.81	21.68	12.78	14.1	9	3.19	36.76	24.79	Cambodia: Tuk Sap	10.5833	103.683					1968
USNM	201430	Tupaia	belangeri	cambodiana	Mainland	M	47.81	26	17.52	27.8795	18.56	14.41	26.87	19.52	52	47.37	33.66	22.1	13.02	14.68	9.87	3.82	36.78	24.16	Thailand: Trat: Ok Yam	11.7667	102.9					1915	372
USNM	201431	Tupaia	belangeri	cambodiana	Mainland	F	49.45	27.33	19.25	28.57	19.08	13.93	25.63	20.26	52.69	48.43	33.62	22.4	12.98	14.01	9.95	3.43	38.47	25.46	Thailand: Trat: Klong Yai	11.7667	102.9					1915	392
USNM	221574	Tupaia	belangeri	cambodiana	Mainland	M	46.58	24.84	17.4	26.43	18.2	13.88	25.21	18.78	49.25	45.54	31.47	20.89	12.59	14.05	9.08	3.49	35.74	23.5	Thailand: Nakhon Ratchasima: Lat Bua Kao	14.8667	101.6					1916	365
USNM	241065	Tupaia	belangeri	cambodiana	Mainland	M	46.7	25.55	17.83	27.26	17.74	13.9	24.57	19.21	50.61	45.36	32.28	21.96	12.31	13.62	8.88	3.15	36.06	23.76	Thailand: Chonburi: Amphoe Si Racha: Nong Khon	13.1667	101.1					1924
USNM	241452	Tupaia	belangeri	cambodiana	Mainland	M	45.89	25.6	17.76	27.08	17.65	13.83	25.18	18.93	48.56	44.42	32.28	21.53	12.12	13	8.63	3.14	35.76	23.87	Thailand: Nakhon Ratchasima: Amphoe Pak Thong Chai: Lam Khlong Lang	14.75	101.417					1925
USNM	241453	Tupaia	belangeri	cambodiana	Mainland	F	46.3813	25.43	17.62	27.25	18.078	13.55	25.0631	18.79	49.31	45.4576	31.6	20.94	12.1643	13.557	8.826	3.31	36.38	24.33	Thailand: Chonburi: Amphoe Si Racha: Nong Khon	13.1667	101.1					1925
USNM	251693	Tupaia	belangeri	cambodiana	Mainland	F	45.64	25.7	17.95	27.37	17.68	13.28	23.98	18.83	48.93	44.67	31.62	21.42	11.95	12.95	8.51	3.05	35.56	23.7	Thailand: Nakhon Ratchasima: Amphoe Pak Chong: Ban Pak Chong	14.6667	101.417					1926
USNM	254757	Tupaia	belangeri	cambodiana	Mainland	F	44.71	25.31	17.46	26.74	17.76	13.06	24.16	18.41	48.32	43.13	30.99	21.01	12.28	13.35	8.45	3.08	34.69	23.72	Thailand: Nakhon Ratchasima: Lat Bua Kao	14.8667	101.6					1929
USNM	256884	Tupaia	belangeri	cambodiana	Mainland	M	49.81	27.7859	19.0937	29.59	19.27	14.9005	27.05	20.0521	53.6602	48.01	36.42	24.78	13.25	14.3725	9.4719	3.82	39.22	25.89	Thailand: Trat: Kao Saming	12.35	102.45					1931
USNM	256885	Tupaia	belangeri	cambodiana	Mainland	M	47.82	27.2679	18.9212	28.64	18.49	13.68	24.93	19.04	50.79	46.62	34.95	23.83	12.51	14.21	9.7	3.34	38.22	26.04	Thailand: Chonburi: Hup Bon	13.1333	101.1					1931
USNM	258926	Tupaia	belangeri	cambodiana	Mainland	M	48.73	27.61	18.97	29.2	18.75	14.84	26.35	19.94	51.88	47.58	35.78	24.55	13.04	13.55	8.59	3.56	38.96	26.22	Thailand: Chanthaburi: Kao Sabab	12.5167	102.217					1933	350
USNM	258929	Tupaia	belangeri	cambodiana	Mainland	F	47.9957	27.654	19.0138	29.16	18.1842	14.11	25.01	19.1828	51.3889	46.3197	35.25	24.07	12.3959	13.15	8.51	3.46	38.43	26.21	Thailand: Chanthaburi: Kao Sabab	12.5167	102.217					1933	360
USNM	396252	Tupaia	belangeri	cambodiana	Mainland	M	49.75	27.55	18.84	29.22	19.77	15.48	27.64	20.62	53.33	49.05	34.69	23.11	13.33	14.3	9.36	3.5	39.04	25.75	Thailand: Trat: Khao Saming: 5 km NW of Bang Kradan	12.2833	102.267					1967	386	196
USNM	396253	Tupaia	belangeri	cambodiana	Mainland	F	46.94	26.44	18.42	27.59	18.77	14.43	25.94	20.04	50.78	46.2	32.73	21.62	12.71	13.41	9.05	3.87	36.43	24.76	Thailand: Trat: Khao Saming: 5 km NW of Bang Kradan	12.2833	102.267					1967	382	194
USNM	396256	Tupaia	belangeri	cambodiana	Mainland	F	47.84	26.25	18.47	27.9	18.88	14.21	25.39	19.84	50.84	46.76	33.15	22.34	11.9	13.91	9.24	3.51	37.23	24.85	Thailand: Trat: Khao Saming: 5 km NW of Bang Kradan	12.2833	102.267					1967	370	165
USNM	535150	Tupaia	belangeri	cambodiana	Mainland	M	50.15	27.47	18.95	29.05	18.61	15.55	27.32	19.78	53.09	49.46	34.57	23.32	12.75	14.3	9.69	3.75	39.2	25.86	Thailand: Chanthaburi: Amphoe Khlung: Kao Sabab	12.5167	102.217					1953	360
USNM	535151	Tupaia	belangeri	cambodiana	Mainland	M	49.56	28.03	18.62	29.62	18.69	15.01	26.85	19.56	53.1529	48.01	36.51	25.45	13.0599	14.17	9.44	3.8	39.3066	26.1763	Thailand: Chanthaburi: Amphoe Khlung: Kao Sabab	12.5167	102.217					1953	380
USNM	535152	Tupaia	belangeri	cambodiana	Mainland	F	46.83	25.29	17.27	27.06	18.13	13.91	25.58	19.21	49.12	46.57	31.85	21.19	12.3605	14.19	9.5	3.43	36.23	24.05	Thailand: Trat: Amphoe Khao Saming: Kao Saming	12.35	102.45					1953	400
AMNH	M-114865	Tupaia	belangeri	chinensis	Mainland	M	44.67	24.03	16.77	25.43	17.6023	12.718	23.5309	18.7979	47.31	43.38	30.31	20.52	11.8764	12.78	8.67	2.66	34.79	22.79	Myanmar: Tamu	24.2144	94.3095					1938	345
AMNH	M-114867	Tupaia	belangeri	chinensis	Mainland	F	43.21	23	15.75	24.75	17.04	12.95	24.18	19.16	46.98	42.18	30.18	20.17	12.16	13.36	8.51	2.92	34.09	21.93	Myanmar: Gangfang (5200 ft)	26.1333	98.6	1585				1939	336
AMNH	M-114868	Tupaia	belangeri	chinensis	Mainland	M	46.3	24.9	17.51	26.76	17.6	14.05	25.14	19.11	49.44	45.03	32.21	22.02	12.17	13.83	9.15	3.07	36.25	23.4	Myanmar: Gangfang (5200 ft)	26.1333	98.6	1585				1939	356
AMNH	M-114870	Tupaia	belangeri	chinensis	Mainland	M	45.64	24.34	16.78	25.81	17.64	13.74	25.06	19.1	48.98	44.48	31.61	21.43	12.46	13.98	9.26	3.25	35.59	23.09	Myanmar: Gangfang (5200 ft)	26.1333	98.6	1585				1939	349
AMNH	M-114871	Tupaia	belangeri	chinensis	Mainland	F	44	23.79	16.02	25.2	17.37	12.82	23.86	18.28	46.74	43.02	30.18	20.47	11.8	12.49	8.05	2.9	33.93	22.08	Myanmar: Gangfang (5200 ft)	26.1333	98.6	1585				1939	336
AMNH	M-114875	Tupaia	belangeri	chinensis	Mainland	F	44.2143	23.7586	16.53	25.8534	17.5174	13.03	23.76	18.72	47.5126	43.02	30.8793	20.828	11.85	13.53	8.63	3.05	34.41	22.09	Myanmar: Htawgaw	25.95	98.3833					1939	327
AMNH	M-143830	Tupaia	belangeri	chinensis	Mainland	M	44.1	24.6194	17.1239	26.0981	17.5024	12.81	23.6592	18.4765	47.06	42.79	30.8947	20.74	11.7436	12.6361	8.3265	2.9665	34.6852	23.2577	Myanmar: Pyintha Taung [Puim-La-Taung]	13.9333	98.0824					1910
AMNH	M-44291	Tupaia	belangeri	chinensis	Mainland	F	43.62	24.02	16.84	25.54	17.07	13.1425	24.01	18.6936	47.34	43.51	30.84	21.14	12.12	13.25	8.97	3.26	34.87	22.9	China: Yunnan Province: Shuichai: Mekong River	24.7308	100.55					1917
AMNH	M-44292	Tupaia	belangeri	chinensis	Mainland	M	44.5	24.23	16.93	25.75	17.5	14.42	25.54	18.7	47.91	43.52	31.65	21.16	12.13	13.3	8.84	3.37	34.83	23.14	China: Yunnan Province: Min-kai: Dali [Tali]: Erhai Lake	25.5935	100.277					1917
AMNH	M-44311	Tupaia	belangeri	chinensis	Mainland	F	44.34	24.02	16.52	25.9	16.74	12.47	23.53	18.51	47.55	43.38	30.53	20.46	11.63	13.26	8.45	2.7	34.62	22.59	China: Yunnan Province: Mucheng: Salween Drainage	24.4961	97.9347					1917
AMNH	M-44315	Tupaia	belangeri	chinensis	Mainland	M	45.02	24.15	16.65	25.76	17.02	13.22	24.39	19.25	48.28	43.84	31.18	20.9	12.04	13.56	8.5	3.46	34.93	22.64	China: Yunnan Province: Nanting [Namting] River: Myanmar border	23.4933	98.883					1917
AMNH	M-84934	Tupaia	belangeri	chinensis	Mainland	F	44.83	24.82	17.14	26.52	17.46	13.1593	24.22	18.84	47.68	43.77	31.23	21.24	11.9081	13.16	8.53	2.81	35.36	23.39	China: Yunnan Province: Yunnan Fu	25.05	102.683					1927	347
AMNH	M-84940	Tupaia	belangeri	chinensis	Mainland	M	45.54	24.69	16.92	27.14	17.54	13.87	25.43	19.07	49.05	44.51	31.96	21.72	12.5	14.16	9.13	3.21	35.6349	23.1319	China: Yunnan Province: Kao Chiao	25.05	102.683					1926	356
FMNH	33956	Tupaia	belangeri	chinensis	Mainland	F	43.24	23.27	16.09	25.04	16.57	12.18	22.9	18.62	45.98	42.33	30.06	20.09	11.12	11.65	7.75	2.9	33.3	21.84	China: Yunnan Province: Lijiang: Dayan	26.8667	100.233
FMNH	39290	Tupaia	belangeri	chinensis	Mainland	F	42.74	23.4577	16.3234	24.81	16.75	12.91	23.2	18.68	46.08	41.65	29.48	19.84	11.76	12.37	7.76	2.58	33.2	22.1174	China: Yunnan Province: Yunnanyi (6500 ft)	25.4333	100.7	1981				1916
MCZ	20684	Tupaia	belangeri	chinensis	Mainland	M	44.98	25.0289	17.3857	26.6558	17.37	12.71	23.8	18.85	48.1826	43.615	31.4731	21.2949	11.74	13.13	8.52	2.78	34.84	23.54	China: Yunnan Province: Wai-ta: Mekong River	25	102					1916
MCZ	20686	Tupaia	belangeri	chinensis	Mainland	F	45.4321	25.1801	17.3539	26.9738	17.36	13.36	24.55	18.6644	48.5584	44.1489	31.9423	21.5675	11.73	12.71	8.43	3.02	35.27	23.46	China: Yunnan Province: Dali: Erhai Lake	25.5935	100.277					1917
MCZ	24497	Tupaia	belangeri	chinensis	Mainland	F	44.27	24.12	17.01	25.83	16.96	13.1	23.21	18.37	47.57	43.06	30.39	20.74	11.64	13.15	8.6	2.61	34.32	22.88	China: Yunnan Province: Kao Chiao	25.05	102.683					1926	344
MCZ	35810	Tupaia	belangeri	chinensis	Mainland	F	44.67	24.78	17.32	26.34	17.24	13.23	24.17	18.41	46.82	43.62	30.46	20	11.9	13.43	8.91	2.88	35.4	24.01	Thailand: Doi Inthanon: Ang Ka Peak	18.5833	98.4667					1937	361
MCZ	35812	Tupaia	belangeri	chinensis	Mainland	F	45.5954	25.17	17.64	26.832	17.7769	13.04	24.3323	18.7736	48.5854	44.5123	31.12	21.18	11.96	13.2255	8.61	3.13	35.58	23.7	Thailand: Doi Inthanon: Ang Ka Peak	18.5833	98.4667					1937	345
MCZ	35813	Tupaia	belangeri	chinensis	Mainland	M	45.53	25.42	17.59	26.75	17.05	13.46	25.3	18.74	49.31	43.93	31.51	20.82	12.22	13.77	8.47	3.22	35.78	23.93	Thailand: Doi Inthanon: Ang Ka Peak	18.5833	98.4667					1937	343
MCZ	35814	Tupaia	belangeri	chinensis	Mainland	F	43.33	23.28	16.57	25.29	16.81	12.73	23.52	18.16	46.04	42.24	29.43	19.88	12.17	12.37	7.84	3	33.19	22.21	Thailand: Doi Inthanon: Ang Ka Peak	18.5833	98.4667					1937	320
MCZ	35815	Tupaia	belangeri	chinensis	Mainland	F	42.93	23.67	16.4	25.64	16.77	13.72	24.4	18.93	46.93	41.81	29.93	19.81	11.84	12.47	8.33	3.31	33.55	22.14	Thailand: Doi Inthanon: Ang Ka Peak	18.5833	98.4667					1937	339
MCZ	35816	Tupaia	belangeri	chinensis	Mainland	F	44.4322	24.1977	16.6478	26.0691	17.5828	13.1792	23.9852	18.4353	47.6834	43.3525	31.1242	20.8612	11.8827	12.61	8.2	3.12	33.66	22.4	Thailand: Doi Inthanon: Ang Ka Peak	18.5833	98.4667					1937	341
MCZ	35817	Tupaia	belangeri	chinensis	Mainland	F	43.99	24.36	17.36	25.53	16.6	13.14	24.13	18.6	47.15	43.1	29.67	19.78	11.48	12.93	8.1	3.23	34.3	23.13	Thailand: Doi Inthanon: Ang Ka Peak	18.5833	98.4667					1937	352
MCZ	35818	Tupaia	belangeri	chinensis	Mainland	F	43.42	24.02	16.37	25.67	16.97	12.86	24.11	18.31	47.19	42.04	29.97	20.2	12.17	12.9156	8.3154	3.0164	33.8812	22.4842	Thailand: Doi Inthanon: Ang Ka Peak	18.5833	98.4667					1937	324
MCZ	35819	Tupaia	belangeri	chinensis	Mainland	M	44.59	24.33	17.0409	25.59	17.65	12.62	24.19	18.53	47.16	43.31	29.66	19.83	11.96	13.68	8.76	2.96	34.6776	22.9619	Thailand: Doi Inthanon: Ang Ka Peak	18.5833	98.4667					1937	365
MCZ	35820	Tupaia	belangeri	chinensis	Mainland	F	44.65	24.52	17.12	26.32	17.65	13.2	24.6	19.04	48.07	43.26	29.88	20.39	11.91	13.57	8.45	3.04	35.1	23.25	Thailand: Doi Inthanon: Ang Ka Peak	18.5833	98.4667					1937	349
MCZ	35821	Tupaia	belangeri	chinensis	Mainland	F	44.7067	24.32	17.04	25.9026	17.8382	12.52	24.4	18.93	47.5832	43.7742	30.32	20.07	11.9319	12.9536	8.41	3.1	34.81	23.06	Thailand: Doi Inthanon: Ang Ka Peak	18.5833	98.4667					1937	360
MCZ	35823	Tupaia	belangeri	chinensis	Mainland	M	45.42	25.13	17.71	26.49	16.84	12.58	24.19	18.72	48.18	43.94	30.81	20.82	11.78	12.83	8.56	3	35.69	23.85	Thailand: Doi Inthanon: Ang Ka Peak	18.5833	98.4667					1937	366
MCZ	35824	Tupaia	belangeri	chinensis	Mainland	M	45.9	25.3708	17.14	27.23	17.55	13.89	26.49	18.59	48.24	44.12	31.65	21.32	12.12	13.5	8.6	3.34	36	23.64	Thailand: Doi Inthanon: Ang Ka Peak	18.5833	98.4667					1937	356
MCZ	35825	Tupaia	belangeri	chinensis	Mainland	F	44.54	24.16	16.02	26.2	17.15	12.87	23.37	18.67	47.51	44.58	30.42	20.34	11.78	12.59	8.12	2.63	34.75	22.91	Thailand: Doi Inthanon: Ang Ka Peak	18.5833	98.4667					1937	341
MCZ	35827	Tupaia	belangeri	chinensis	Mainland	M	45.82	24.6	17.15	26.88	17.25	12.5	24.59	18.63	48.82	44.62	31.25	21.22	12.24	13.14	8.23	2.96	35.57	23.31	Thailand: Doi Inthanon: Ang Ka Peak	18.5833	98.4667					1937	348
MCZ	35828	Tupaia	belangeri	chinensis	Mainland	F	45.833	25.2455	17.3772	27.1127	17.08	12.5	24.13	18.67	49.0085	44.4268	32.0779	21.7755	11.9532	12.993	8.459	3.09	35.96	23.64	Thailand: Chiang Mai: Chieng Dao	19.3667	98.9667					1937	325
MCZ	35829	Tupaia	belangeri	chinensis	Mainland	F	44.98	24.36	16.73	26.09	18.05	13.37	25.79	19.12	47.18	44.18	30.9	20.28	12.062	13.61	9.06	3.32	34.76	22.37	Thailand: Doi Inthanon: Ang Ka Peak	18.5833	98.4667					1937
MCZ	35830	Tupaia	belangeri	chinensis	Mainland		44.73	24.79	17.49	26.48	17.15	12.79	23.42	17.59	47.71	42.79	31.06	20.95	11.18	11.79	7.67	3.08	34.63	23.21	Thailand: Doi Inthanon: Ang Ka Peak	18.5833	98.4667					1937
MCZ	35837	Tupaia	belangeri	chinensis	Mainland	M	46.0416	25.4103	17.6294	27.2424	17.29	13.87	24.8821	18.6582	49.43	45.0089	32.1986	21.7477	11.82	13.46	9.3	3.51	35.8	23.75	Thailand: Doi Inthanon: Ang Ka Peak	18.5833	98.4667					1937	345
MCZ	35838	Tupaia	belangeri	chinensis	Mainland	M	44.72	24.31	16.68	25.88	17.8	13.2	25.1	18.3	47.7	43.08	30.84	20.65	12.12	13.04	7.85	3.51	34.72	22.7	Thailand: Doi Inthanon: Ang Ka Peak	18.5833	98.4667					1937	348
MCZ	35839	Tupaia	belangeri	chinensis	Mainland		46.9969	25.23	17.36	27.62	17.915	13.08	25.15	18.55	50.36	45.9319	32.37	21.84	12.2337	13.6	8.5	3.2	36.49	23.86	Thailand: Doi Inthanon: Ang Ka Peak	18.5833	98.4667					1937
MCZ	35840	Tupaia	belangeri	chinensis	Mainland		43.63	24.08	16.84	25.52	16.67	12.97	23.66	18.35	46.78	42.68	29.62	19.97	12.1	13.26	8.63	2.74	34.36	23.11	Thailand: Doi Inthanon: Ang Ka Peak	18.5833	98.4667					1937
MCZ	35841	Tupaia	belangeri	chinensis	Mainland		44.05	24.42	17.78	25.8	16.87	12.35	22.51	18.34	47.01	41.8	29.97	19.89	11.34	11.66	7.57	2.77	34.43	23.2763	Thailand: Doi Inthanon: Ang Ka Peak	18.5833	98.4667					1937
MCZ	35842	Tupaia	belangeri	chinensis	Mainland	M	45.13	24.5508	17.0523	26.2532	17.71	13.13	25.21	19.09	48.13	44.1754	30.79	20.79	12.0774	13.51	8.93	2.98	35.17	23.0466	Thailand: Doi Inthanon: Ang Ka Peak	18.5833	98.4667					1937	347
MNHN	1990-511	Tupaia	belangeri	chinensis	Mainland	F	44.53	24.36	16.59	26.24	17.44	13.22	23.82	19	48.1	43.31	31.13	20.67	11.9887	12.58	7.85	3.06	35.01	23.12	Thailand: Muang Na: 70 km NW of Chieng Dao	19.691	98.9057					1986		130
NHMUK	1996.49	Tupaia	belangeri	chinensis	Mainland	F	44.8358	24.46	16.82	26.4422	17.6146	13.112	24.0481	18.6025	47.9702	43.6534	31.37	21.39	11.8798	12.71	8.55	3.11	34.77	22.82	China: Yunnan Province	25.197	102.021					1931
NHMUK	1996.49	Tupaia	belangeri	chinensis	Mainland	F	44.9244	24.33	16.86	26.2565	17.8703	13.93	24.4375	18.77	48.1195	43.9726	31.5201	21.23	12.0563	13.08	8.98	3.08	34.9	22.93	China: Yunnan Province	25.197	102.021					1931
NHMUK	1997.39	Tupaia	belangeri	chinensis	Mainland	F	44.3951	23.84	16.57	25.7	17.6012	13.43	24.0493	18.24	47.2939	43.4632	30.69	20.46	11.8945	12.84	8.98	3.06	34.3318	22.5369	China: Yunnan Province	25.197	102.021					1931
NHMUK	12.8.26.1	Tupaia	belangeri	chinensis	Mainland	M	45.3793	24.31	16.62	26.09	18.0385	13.78	25.44	19.0901	48.5654	44.4585	31.46	21.23	12.2394	13.81	8.72	3.35	35.56	22.92	Myanmar: Ma-chang Kai: Tengyueh	22.5	96.1					1912
NHMUK	13.12.8.4	Tupaia	belangeri	chinensis	Mainland	F	45.8774	24.59	17.16	26.43	18.0929	13.6085	25.3954	19.254	49.1288	44.838	31.9632	21.63	12.3093	13.71	8.93	3.3	36.26	23.28	Myanmar: Ma-chang Kai: Tengyueh	22.5	96.1					1912
NHMUK	13.4.29.1	Tupaia	belangeri	chinensis	Mainland	M	44.61	24.62	16.73	25.76	17.6959	13.61	24.6964	18.9315	47.8163	42.63	31.594	21.3	12.55	13.1171	8.5516	3.0781	34.9041	23.23	China: Tengyueh: Ta Chupa	24.9947	98.5125					1912
NHMUK	14.10.23.1	Tupaia	belangeri	chinensis	Mainland	M	45.44	24.92	17.15	26.64	17.75	13.27	24.34	19.06	49.1	44.21	31.75	21.63	12.37	13.87	8.75	2.72	35.49	23.31	China: Yunnan Province: Yung-chang-fu	27.1167	99.15					1914
NHMUK	14.7.8.8	Tupaia	belangeri	chinensis	Mainland	M	42.58	22.94	15.98	24.59	17.45	12.5	23.99	18.9	46.1	41.82	29.3	19.47	11.44	12.53	8.15	2.98	33.28	21.54	Myanmar: Pyaunggaung	23	96.4666					1913		120
NHMUK	14.7.8.9	Tupaia	belangeri	chinensis	Mainland	F	45.21	25.12	17.57	26.71	17.46	12.68	23.8	18.61	48.19	44.61	31.73	21.35	11.93	12.44	7.98	3.15	34.92	23.58	Myanmar: Se-eng [Seien]	22.7167	97.5333					1913		163
NHMUK	16.7.29.43	Tupaia	belangeri	chinensis	Mainland	M	43.97	24.34	16.93	25.83	17.44	13.36	24.8	19.03	47.13	43.48	30.51	20.25	11.46	13.07	8.58	3.14	34.65	22.94	Bhutan: Duars: Hasimara	26.75	89.35					1916
NHMUK	16.7.29.45	Tupaia	belangeri	chinensis	Mainland	F	44.61	24.1257	16.6798	26.11	18.06	13.2	24.28	19.05	47.58	43.89	30.93	20.6	12.31	13.15	8.47	3.24	34.69	22.63	Bhutan: Duars: Hasimara	26.75	89.35					1915
NHMUK	16.7.29.46	Tupaia	belangeri	chinensis	Mainland	F	45.68	24.73	16.83	26.86	18.22	13.41	24.39	18.34	48.2	44.59	31.5	20.84	11.71	13	8.12	3.23	35.2826	23.1761	Bhutan: Duars: Hasimara	26.75	89.35					1916
NHMUK	16.7.29.47	Tupaia	belangeri	chinensis	Mainland	M	45.96	25.26	17.52	27.09	18.28	13.94	25.77	19.09	48.9	45.37	31.82	21.37	12.15	13.77	9	3.62	35.79	23.5	Bhutan: Duars: Bharnabhari	26.75	89.75					1916
NHMUK	16.7.29.48	Tupaia	belangeri	chinensis	Mainland	F	43.43	24.05	16.4	25.38	17.64	12.72	23.57	18.37	46.13	42.61	29.89	19.77	11.78	12.68	8.21	2.95	34.16	22.79	Bhutan: Duars: Bharnabhari	26.75	89.75					1916
NHMUK	1938.5.5.1	Tupaia	belangeri	chinensis	Mainland	M	45.95	24.83	24.85	26.2484	17.95	14.03	25.46	19.3	49.44	44.43	32.19	21.85	12.09	13.64	9.2	3.34	36.5962	25.0984	Myanmar: Nam Tamai Valley	27.7	98.0167					1935
NHMUK	1938.8.2.1	Tupaia	belangeri	chinensis	Mainland	M	44.5175	24.32	16.82	26.0023	17.7533	13.24	24.4	18.68	47.14	43.5246	30.54	20.61	11.9001	13.55	9.12	3.01	34.92	22.83	Nepal: Haraincha: Morang	26.6	87.3667					1938
NHMUK	20.11.1.24	Tupaia	belangeri	chinensis	Mainland	M	43.94	24.35	16.91	25.9174	17.97	12.93	25.68	18.03	47.08	42.94	30.59	20.52	12.09	13.12	8.64	3.39	34.67	22.83	India: Meghalaya: Garo Hills: Tura	25.5167	90.2167					1920		156
NHMUK	20.11.1.25	Tupaia	belangeri	chinensis	Mainland	M	44.95	25.24	17.43	26.82	18.42	13.7	25.78	18.92	48.28	44.43	31.29	21.01	11.8	13.62	8.72	3.44	35.17	23.31	India: Meghalaya: Garo Hills: Tura	25.5167	90.2167					1920		128
NHMUK	20.11.1.26	Tupaia	belangeri	chinensis	Mainland	F	44.34	24.33	16.66	26.3	18.05	12.18	24.44	18.88	47.45	43.47	30.8	20.34	11.78	12.88	8.57	3.22	34.6	22.73	India: Meghalaya: Garo Hills: Dura Banda	25.5	90.3344					1920		142
NHMUK	20.11.1.27	Tupaia	belangeri	chinensis	Mainland	F	44.72	24.63	16.95	26.15	18.28	13.42	24.56	18.69	47.12	43.96	30.77	20.79	12.07	13.33	9.15	3.53	35.24	22.94	India: Meghalaya: Garo Hills: Dura Giri	25.5	90.5					1920		156
NHMUK	20.6.7.10	Tupaia	belangeri	chinensis	Mainland	M	45.74	25.13	17.75	26.91	18.06	13.18	24.44	19.09	49.06	44.57	31.78	21.76	11.63	13.1981	8.6436	3.1965	35.8554	23.8061	India: Assam: Lohit Valley: Sadiya	27.8	95.4667					1919
NHMUK	20.6.7.11	Tupaia	belangeri	chinensis	Mainland	M	45.6996	25.18	17.39	27.05	17.74	13.5	24.05	18.7674	48.8239	44.4628	32.07	21.9	12.0625	13.42	8.59	2.93	35.75	23.63	India: Assam: Lohit Valley: Sadiya	27.8	95.4667					1919
NHMUK	22.9.1.4	Tupaia	belangeri	chinensis	Mainland	M	43.96	24.61	17.16	25.94	17.7458	13.5	24.2477	18.7056	47.09	42.63	30.72	20.52	12.06	12.97	8.68	3.03	34.65	23.29	China: Yunnan Province: Lichiang Range	27.8	100.267					1921
NHMUK	22.9.1.5	Tupaia	belangeri	chinensis	Mainland	M	43.7117	24.0795	16.34	25.7473	17.4785	12.8	22.8914	18.4107	46.8193	42.4371	30.7952	20.5996	11.7339	11.61	7.76	2.57	33.32	22.45	China: Yunnan Province: Lichiang Range	27.8	100.267					1921
NHMUK	22.9.1.8	Tupaia	belangeri	chinensis	Mainland	M	43.8561	24.2364	16.81	25.9365	17.53	13.72	24.54	19.8	47.597	42.43	31.403	21.1229	12.0743	12.83	8.94	3.18	34.16	22.66	China: Yunnan Province: Lichiang Range	27.8	100.267					1921
NHMUK	22.9.1.9	Tupaia	belangeri	chinensis	Mainland	M	43.4681	23.44	16.47	24.77	17.5093	12.9326	23.977	18.5744	46.492	42.4909	29.95	20.18	11.8701	12.81	8.18	3.03	33.73	22.2	China: Yunnan Province: hills east of Lichiang Valley	26.8671	100.431					1921
NHMUK	23.4.1.5	Tupaia	belangeri	chinensis	Mainland	M	45.51	24.59	17.22	26.6904	17.79	13.65	25.03	19.42	48.83	44.5	31.97	21.62	11.73	13.66	9.05	3.34	35.37	23.11	China: Yunnan Province: Lichiang Range	27.8	100.267					1922
NHMUK	23.4.1.7	Tupaia	belangeri	chinensis	Mainland	F	44.06	24.23	17.08	26.24	17.59	12.9	23.86	18.98	47.65	42.75	30.788	20.61	11.78	12.83	8.76	3.04	34.8	23.22	China: Yunnan Province: Lichiang Range	27.8	100.267					1922
NHMUK	25.10.5.2	Tupaia	belangeri	chinensis	Mainland	M	45.6906	24.27	16.85	26.12	18.42	13.68	26.14	19.7	49.0698	44.7291	31.88	21.31	12.4517	13.69	8.54	3.19	35.92	22.73	China: Yunnan Province: Hills NW of Tengyueh	24.9947	98.5125					1924
NHMUK	25.10.5.3	Tupaia	belangeri	chinensis	Mainland	M	44.0279	23.52	16.34	25.5643	17.4431	12.34	23.3159	18.5191	47.0372	42.8426	30.23	20.55	11.7964	13.11	8.35	2.69	34.22	22.34	China: Yunnan Province: Hills NW of Tengyueh	24.9947	98.5125					1924
NHMUK	26.5.11.3	Tupaia	belangeri	chinensis	Mainland		46.4	24.89	17.35	26.9	17.67	13.17	25.08	19.36	49.6501	45.07	32.08	21.53	12.3934	14.3	9.15	3.16	36.53	23.19	China: Yunnan Province: Shweli [Ruili] Valley	24.0543	97.7774					1925
NHMUK	26.5.11.5	Tupaia	belangeri	chinensis	Mainland	M	45.8593	25.28	17.31	27.1164	17.92	14.09	25.42	19.74	49.0497	44.6129	32	21.76	12.2735	12.75	8.44	3.05	35.94	23.6	China: Yunnan Province: Hills NW of Tengyueh	24.9947	98.5125					1925
NHMUK	32.11.1.8	Tupaia	belangeri	chinensis	Mainland	F	43.97	24.0842	16.73	25.51	18.06	13.03	23.9574	18.55	47.3	42.7	30.84	20.6213	11.92	12.8526	8.52	2.93	34.61	22.8831	Myanmar: Hekamti	25.9978	95.6866					1930
NHMUK	36.12.26.8	Tupaia	belangeri	chinensis	Mainland	M	46.9953	26.07	17.66	27.74	18.2605	13.6403	25.9115	19.0291	49.5971	46.1509	31.21	20.64	12.0952	13.39	8.99	3.36	36.9	23.97	Myanmar: Maymyo: Madaya	22.2167	96.1167					1936
NHMUK	36.12.26.9	Tupaia	belangeri	chinensis	Mainland	F	45.5134	25.06	17.36	27.3	18.0164	12.98	24.62	19.19	48.8336	44.442	31.73	21.12	11.9548	12.64	8.27	3.29	35.18	23.63	Myanmar: Toungoo: Pynchaung Reserve	18.9332	96.5499					1935
NHMUK	63.5.9.11	Tupaia	belangeri	chinensis	Mainland		45.93	26.21	18.07	27.5	18	13.82	26.18	19.16	49.88	44.98	33.34	22.49	12.3841	13.26	8.92	3.56	36.6	23.94	Myanmar: Pegu	17.3245	96.4722
NHMUK	8.11.14.14	Tupaia	belangeri	chinensis	Mainland	F	43.6271	23.54	16.39	25.2025	17.6421	13.22	23.5977	18.5266	46.3438	42.7335	29.3	19.7	11.8008	12.8553	8.2548	2.74	33.67	22.5	China: Yunnan Province: Mee Chee	23.7167	99.6
NHMUK	82.2.6.3	Tupaia	belangeri	chinensis	Mainland	F	45.6184	25.2449	17.26	26.9684	17.8448	13.02	23.92	19.01	48.8192	44.3347	32.1176	21.7054	12.0428	12.72	8.3	3.08	35.706	23.7927	India: Assam: Cachar: Dilkhush	24.6401	92.8408
NHMUK	85.8.18.8	Tupaia	belangeri	chinensis	Mainland	M	43.8018	23.58	16.67	25.1291	17.8745	13.28	24.9462	18.5677	46.7871	43.2105	29.65	19.3	11.9648	13.15	8.5832	3.6	33.52	22.25	India: Manipur: Aimole	24.7702	93.8623					1881
NHMUK	85.8.18.9	Tupaia	belangeri	chinensis	Mainland	F	43.7902	23.94	16.41	25.4	17.5048	12.92	23.42	18.09	46.4786	43.0214	29.56	19.51	11.6938	12.6	8.54	3.16	33.95	22.7	India: Manipur: Machi	24.509	94.1419					1881
NHMUK	9.7.20.1	Tupaia	belangeri	chinensis	Mainland	M	42.3089	23.0427	15.8397	24.9178	17.15	12.44	22.5	18.61	45.9054	40.82	30.1332	20.2647	11.5	12.15	8.02	2.77	32.24	20.99	Myanmar: Sima: Kyitkyina	25.0333	97.7					1908
NHMUK	98.10.5.3	Tupaia	belangeri	chinensis	Mainland	M	46.73	25.83	18.11	27.65	18.46	14.22	25.92	19.08	50.15	45.73	32.79	22.47	12.25	14.18	9.13	3.33	36.59	24.02	Thailand: Chiang Mai	18.75	99					1898
NHMUK	98.10.5.4	Tupaia	belangeri	chinensis	Mainland	M	47.1	26	18.5	27.24	19.06	13.94	27.07	19.65	50.1399	46.51	32.54	21.98	12.588	14.0918	9.145	3.5399	37.0298	24.4584	Thailand: Chiang Mai	18.75	99					1898
NHMUK	98.10.5.5	Tupaia	belangeri	chinensis	Mainland	M	45.6	25.41	17.98	26.78	18.48	14.04	25.38	18.85	48.86	44.62	31.35	21.26	12.21	12.85	8.5	3.45	35.58	23.66	Thailand: Chiang Mai	18.75	99					1898
NHMUK	98.10.5.6	Tupaia	belangeri	chinensis	Mainland	F	44.71	24.55	17.27	26.36	18.1	13.03	23.77	18.64	47.87	44.1	31.11	20.95	11.64	13.21	9.36	3.49	34.9313	23.2661	Thailand: Chiang Mai	18.75	99					1898
USNM	240117	Tupaia	belangeri	chinensis	Mainland	M	44.24	23.9	16.6	25.89	17.67	14.11	25.07	19.22	47.7784	43.39	31.6	21.02	12.079	12.9	8.49	3.21	34.73	22.57	China: Yunnan Province: Li Kiang Plain	25.5	99.1167					1923
USNM	240118	Tupaia	belangeri	chinensis	Mainland	M	43.8706	23.81	16.3	25.7	17.6749	12.97	24.02	18.544	47.0839	42.8435	30.85	20.8	11.8608	13.1	8.86	3.22	33.8	22.54	China: Yunnan Province: Yun Lung	25.8333	99.4667					1923
USNM	240119	Tupaia	belangeri	chinensis	Mainland	M	46.4169	25.41	17.57	27.11	17.46	12.79	24.75	19.56	49.6516	45.1328	32.4	21.9928	12.3125	14.32	9.37	3.07	36.96	24.02	China: Yunnan Province: Tsao Chiang	25.6333	99.1167					1923
USNM	240120	Tupaia	belangeri	chinensis	Mainland		45.2029	24.58	17.08	26.52	17.91	13.69	24.53	19.15	48.4353	43.9748	31.54	21.72	12.0364	12.96	8.45	3.01	35.38	23.31	China: Yunnan Province	25	102					1923
YPM	310	Tupaia	belangeri	chinensis	Mainland	F	46.25	25.25	17.29	27.16	17.63	12.59	25.24	18.42	49.37	45.15	32.09	21.28	11.99	13.53	8.83	3.6	35.87	23.21	Thailand: Doi Inthanon: Ang Ka Peak	18.5833	98.4667					1937	320
YPM	311	Tupaia	belangeri	chinensis	Mainland	F	44.94	23.8	16.56	25.83	18.1	12.54	23.34	18.56	47.76	43.45	30.52	20.38	11.92	12.73	8.1	2.99	34.7	22.28	Thailand: Doi Inthanon: Ang Ka Peak	18.5833	98.4667					1937	363
AMNH	M-250028	Tupaia	belangeri	clarissa	Mainland	F	47.58	26.36	17.93	28.68	17.84	14.23	25.25	19.44	51.21	45.9	34.45	23.69	12.27	13.37	8.67	3.03	38.19	25.24	Thailand: Chumporn	10.5	99.1667					1973	356	145
AMNH	M-250029	Tupaia	belangeri	clarissa	Mainland	M	47.22	27.23	18.64	28.92	18.06	14.43	25.55	19.82	50.94	45.4	34.38	24.13	12.77	13.96	9.31	3.48	37.92	25.9	Thailand: Chumporn	10.5	99.1667					1973	333	128
CMNH	87906	Tupaia	belangeri	clarissa	Mainland	F	46.33	25.4134	17.7119	27.25	17.94	13.22	24.43	18.89	49.88	44.98	31.6	21.31	12.27	13.58	9.12	3.36	36.35	23.93	Thailand: Surat Thani Province: Tha Chang District: 15 km N and 23 km W of Ban Maruan	9.3	98.9667					1983	373	160
CMNH	87907	Tupaia	belangeri	clarissa	Mainland	F	48.79	28.04	18.69	30	17.65	13.94	24.93	19.5	52.4	47.2	35.53	24.69	12.35	13.6	8.92	3.25	38.59	26.21	Thailand: Surat Thani Province: Tha Chang District: 15 km N and 23 km W of Ban Maruan	9.3	98.9667					1983	347	124
NHMUK	55.1278	Tupaia	belangeri	clarissa	Mainland	M	43.86	23.98	16.71	25.19	18.09	13.21	25.32	18.57	46.9	43.07	29.98	19.62	12.09	13.28	8.72	3.27	34.32	22.37	Thailand: Nongkok: Grabi	8.06667	98.9167					1918
NHMUK	55.1279	Tupaia	belangeri	clarissa	Mainland	M	44.27	24.27	16.34	25.91	18.15	13.13	25.31	17.82	47.56	43.38	30.85	20.38	11.89	13.85	9.07	2.8	34.47	22.89	Thailand: Nongkok: Grabi	8.06667	98.9167					1918
NHMUK	55.128	Tupaia	belangeri	clarissa	Mainland	M	44.62	24.45	16.63	26.27	18.1	12.45	23.71	18.13	48.12	44.08	31.04	20.43	12.18	12.59	8.46	2.77	34.85	23.18	Thailand: Nongkok: Grabi	8.06667	98.9167					1918
NHMUK	55.1281	Tupaia	belangeri	clarissa	Mainland	M	43.39	24.36	17.01	25.09	18.2	12.83	24.01	18.06	46.31	42.51	29.85	19.72	12.14	13.47	8.61	2.93	33.7	22.92	Thailand: Nongkok: Grabi	8.06667	98.9167					1918
NHMUK	55.1282	Tupaia	belangeri	clarissa	Mainland	M	44.82	24.37	16.86	25.87	18.09	12.85	23.98	17.87	47.96	44.14	31.12	20.38	12.26	13.49	8.8	2.93	35.17	22.77	Thailand: Nongkok: Grabi	8.06667	98.9167					1918
NHMUK	55.1283	Tupaia	belangeri	clarissa	Mainland	F	42.92	24.02	16.97	25.61	18.49	13.62	23.69	18.49	45.79	41.9	30.31	20.04	11.74	12.53	8.05	2.82	33.74	22.68	Thailand: Nongkok: Grabi	8.06667	98.9167					1918
NHMUK	55.1284	Tupaia	belangeri	clarissa	Mainland	F	42.69	23.64	16.49	24.87	18.38	12.98	23.58	18.57	45.91	41.91	29.67	19.74	11.99	12.94	8.38	2.88	33.56	22.26	Thailand: Nongkok: Grabi	8.06667	98.9167					1918
NHMUK	55.1285	Tupaia	belangeri	clarissa	Mainland	F	44.14	24.49	17.09	25.91	18.28	13.34	23.99	18.02	47.5	43.12	30.76	20.67	11.9	13.37	8.46	2.99	34.71	22.96	Thailand: Nongkok: Grabi	8.06667	98.9167					1918
NHMUK	55.1286	Tupaia	belangeri	clarissa	Mainland	F	47.853	27.54	18.54	29.32	17.9086	13.84	24.8883	19.0023	51.43	46.1397	34.95	24.18	12.14	13.22	8.51	3.26	37.67	25.73	Thailand: Nongkok: Grabi	8.06667	98.9167					1917
NHMUK	55.1287	Tupaia	belangeri	clarissa	Mainland	F	43.37	24.07	17.03	25.32	18.16	13.07	23.91	18.47	46.8	42.71	29.68	19.52	11.92	12.78	8.57	2.91	33.9	22.7339	Thailand: Nongkok: Grabi	8.06667	98.9167					1918
NHMUK	55.1288	Tupaia	belangeri	clarissa	Mainland	M	46.3166	26.88	18.61	28.3067	17.6544	13.22	23.9287	18.7106	49.6236	44.6377	33.7791	23.18	12.027	12.39	7.89	3.13	36.52	25.63	Thailand: Tasan: Chumpawn (220 ft)	10.4833	98.9167	67				1919
NHMUK	55.1289	Tupaia	belangeri	clarissa	Mainland	M	46.5506	26.68	18.16	28.45	17.6785	13.4148	23.9206	18.7422	49.46	44.8168	33.848	23.31	11.9843	12.4168	7.92	2.94	37.05	25.31	Thailand: Tasan: Chumpawn (220 ft)	10.4833	98.9167	67				1919
NHMUK	55.129	Tupaia	belangeri	clarissa	Mainland	M	47.87	27.51	18.6	29.48	17.97	14.05	25.3	18.63	51.64	45.94	35.77	24.87	12.11	13.36	9.08	3.62	37.67	25.61	Thailand: Tasan: Chumpawn (220 ft)	10.4833	98.9167	67				1919
NHMUK	55.1291	Tupaia	belangeri	clarissa	Mainland	F	46.99	26.87	18.39	28.68	18.13	13.47	24.6	18.96	49.9	45.14	34.01	23.75	12.41	13.27	8.3	3.34	37.48	25.72	Thailand: Tasan: Chumpawn (220 ft)	10.4833	98.9167	67				1919
NHMUK	55.1292	Tupaia	belangeri	clarissa	Mainland	F	47.8999	27.38	18.87	29.22	18.0619	13.9175	24.9793	19.2933	51.4855	46.1536	35.17	24.56	12.3593	13.65	9.11	3.32	37.98	25.76	Thailand: Tasan: Chumpawn (220 ft)	10.4833	98.9167	67				1919
NHMUK	55.1293	Tupaia	belangeri	clarissa	Mainland	F	45.39	26.17	18.03	27.61	18.09	13.61	23.52	18.99	48.69	43.65	32.98	22.62	12.28	11.98	7.74	2.96	36.08	24.65	Thailand: Tasan: Chumpawn (220 ft)	10.4833	98.9167	67				1919
NHMUK	55.1294	Tupaia	belangeri	clarissa	Mainland	F	45.57	25.98	18.09	27.83	17.94	13.39	23.22	18.69	49.09	43.83	33.2	22.93	11.95	12.5	8.13	2.8	35.99	24.69	Thailand: Tasan: Chumpawn (220 ft)	10.4833	98.9167	67				1919
NHMUK	55.1295	Tupaia	belangeri	clarissa	Mainland	M	48.63	28.0005	19.02	30.11	18.02	14.0706	24.99	18.59	51.87	46.86	35.75	25.17	13.05	13.74	9.42	3.52	38.52	26.2954	Thailand: Renong River	9.95861	98.6525					1919
NHMUK	55.1296	Tupaia	belangeri	clarissa	Mainland	M	46.54	26.96	18.54	28.75	18.29	14.03	24.58	19.38	50.16	45.05	33.92	23.39	12.33	12.95	8.18	2.98	37.08	25.45	Thailand: Tapli (Klong Wan): Pakchan	10.5333	98.85					1919
NHMUK	55.1297	Tupaia	belangeri	clarissa	Mainland	F	45.77	26.78	18.18	27.91	18.28	13.36	23.91	19.11	49.08	44.33	33.1	22.73	12.27	12.11	8.24	3.06	36.43	25.53	Thailand: Tapli (Klong Wan): Pakchan	10.5333	98.85					1919
NHMUK	55.1298	Tupaia	belangeri	clarissa	Mainland	F	45.64	26.21	18.11	27.77	17.53	13.43	24.07	18.6	49.05	44.07	33.58	22.83	11.73	13.23	8.81	3.24	36.42	24.95	Thailand: Tapli (Klong Wan): Pakchan	10.5333	98.85					1919
NHMUK	55.1299	Tupaia	belangeri	clarissa	Mainland	F	46.4264	25.61	17.7748	27.91	17.8889	13.86	24.333	19.0769	49.7875	45.0147	33.66	22.97	12.0983	12.79	8.43	3.13	36.57	24.52	Thailand: Tang Prau: Tahuatung	8.4	98.45					1919
NHMUK	78.2525	Tupaia	belangeri	clarissa	Mainland	M	48.45	27.7702	19.0231	29.257	18.5365	14.35	26.51	19.7	52.01	46.17	35.41	24.16	12.81	13.81	9.46	3.21	38.72	26.08	Myanmar: South Tenasserim: Victoria Point	9.97663	98.5509
NHMUK	14.12.8.100	Tupaia	belangeri	clarissa	Mainland	F	46.4474	26.1705	18.06	27.7695	17.98	13.507	24.4238	19.39	49.5498	45.0377	33.0048	22.3991	11.98	12.61	8.35	3.02	36.84	24.85	Myanmar: Tenasserim: Bankachon	10.15	98.6					1914
NHMUK	14.12.8.95	Tupaia	belangeri	clarissa	Mainland	F	47.39	27.03	18.1	29.13	17.6	13.52	24.6553	18.86	51.05	45.57	34.84	24.04	12.37	13.21	8.71	3.27	37.46	25.32	Myanmar: Tenasserim Town	12.0833	99.0167					1914
NHMUK	14.12.8.96	Tupaia	belangeri	clarissa	Mainland	M	48.6	27.41	18.12	29.61	18.21	14.85	25.37	19.62	51.92	46.7	35.28	24.59	12.93	13.53	8.86	3.52	38.31	25.5	Myanmar: Tenasserim: Bankachon	10.15	98.6					1913		163
NHMUK	14.12.8.97	Tupaia	belangeri	clarissa	Mainland	M	47.83	27.5	18.9352	29.01	18.01	14.24	25.12	19.21	51.13	46.2	34.65	23.92	12.68	13.36	8.92	3.23	37.94	26	Myanmar: Tenasserim: Bankachon	10.15	98.6					1914
NHMUK	14.12.8.98	Tupaia	belangeri	clarissa	Mainland	M	48.91	28.13	19.03	30.33	17.75	13.97	24.94	19.36	52.23	46.55	36.01	25.32	12.71	13.84	8.94	3.32	38.61	26.54	Myanmar: Tenasserim: Bankachon	10.15	98.6					1913
NHMUK	14.12.8.99	Tupaia	belangeri	clarissa	Mainland	F	48.12	27.92	18.68	30.05	18.0002	14.02	25.15	19.18	51.35	46.08	35.42	24.47	12.51	13.1	8.44	3.51	38.74	26.2381	Myanmar: Tenasserim: Bankachon	10.15	98.6					1913
NHMUK	17.3.25.1	Tupaia	belangeri	clarissa	Mainland	F	47.62	26.64	17.93	28.98	18.37	13.58	24.71	18.76	51.02	45.32	34.76	24.02	12.21	13.2914	8.735	3.18	37.63	25.0752	Myanmar: Tenasserim: Bankachon	10.15	98.6					1913
USNM	104357	Tupaia	belangeri	clarissa	Mainland	M	47.16	26.7	18.15	28.24	17.89	13.64	24.16	19.05	50.75	45.4	34.68	23.87	12.18	12.92	8.47	3.15	37.48	25.41	Myanmar: Tenasserim: Tanjong Badak	10.0167	98.55					1900	330
USNM	104358	Tupaia	belangeri	clarissa	Mainland	M	46.2982	26.22	17.67	27.63	17.9604	13.56	24.6385	18.8478	49.6372	44.9308	33.4	22.5983	12.6	13.25	8.45	3.21	36.31	24.8	Myanmar: Tenasserim: Bokpyin: Bokpyin Township	11.2667	98.7667					1900	323
USNM	124284	Tupaia	belangeri	clarissa	Mainland	M	48.62	26.93	18.5168	29.39	17.88	14.73	25.42	18.81	52.39	46.86	35.43	24.53	12.44	13.59	9.25	3.59	38.22	25.56	Myanmar: Tenasserim: Telok Besar	10.3667	98.5426					1904	353
FMNH	38871	Tupaia	belangeri	cochinchinensis	Mainland	M	47.19	25.78	17.91	27.28	17.56	14.13	25.09	18.72	50.15	46.44	32.06	21.45	12.55	14.17	8.88	3.47	36.63	24.02	Vietnam: Cap St Jacques [Vung Tau]	10.3516	107.067					1932	400
MNHN	1961-756	Tupaia	belangeri	cochinchinensis	Mainland	M	45.57	24.49	16.79	26.28	17.96	15.12	26.15	19.25	48.52	44.77	31.86	20.95	12.79	13.55	8.43	3.07	35.24	23.01	Vietnam: Ho Chi Minh City	10.8154	106.631					1980
MNHN	1971-804	Tupaia	belangeri	cochinchinensis	Mainland	M	46.41	25.0371	16.85	27.096	18.02	14.08	25.68	18.28	50.56	45.35	32.39	21.79	12.88	15	9.67	3.46	35.32	23.11	Cambodia: Kampot	10.7859	104.296					1967
MNHN	1980-264	Tupaia	belangeri	cochinchinensis	Mainland	F	46.0448	25.17	17.68	27.0019	18.0055	13.5935	25.025	18.9327	49.1589	44.9914	31.8159	21.38	12.1866	13.4756	8.77	3.28	35.9199	23.7228	Cambodia	12.5538	104.88
NHMUK	26.11.17.1	Tupaia	belangeri	cochinchinensis	Mainland	F	49.25	27.75	19.1	29.29	19.3	14.88	27.27	20.24	53.32	48.97	35.29	24.18	13.17	15.31	10.19	3.61	39.7	26.22	Vietnam: Trangbom (East of Saigon [Ho Chi Minh City])	10.95	107.017						370
USNM	258008	Tupaia	belangeri	cochinchinensis	Mainland	F	49.2289	27.72	19.04	29.7	18.7726	14.4481	26.7347	19.8148	52.4713	47.9967	35.0498	24.1153	12.6803	14.4199	9.5107	3.74	39.74	26.44	Vietnam: Bien Hoa	10.95	106.817					1932	366
USNM	320638	Tupaia	belangeri	cochinchinensis	Mainland	M	50.34	28.7	19.55	30.42	19.3	15.63	28.32	19.76	54.05	48.85	35.99	25.03	13.48	15.43	10.01	3.97	39.38	26.74	Vietnam: Tuyen Duc: 2 km S of Dalat, Saigon Road (1550 m)	11.9333	108.417	1550				1960	367
USNM	320640	Tupaia	belangeri	cochinchinensis	Mainland	M	48.59	26.91	18.44	29.28	17.88	14.5	26.77	19.59	52.34	47.46	34.41	23.44	12.88	14.98	9.4	3.89	38.52	25.42	Vietnam: Tuyen Duc: Dalat: Thac Da Tan La (1550 m)	11.9333	108.417	1550				1960	364
USNM	320641	Tupaia	belangeri	cochinchinensis	Mainland	M	50.16	28.28	19.15	30.26	18.78	15.46	26.94	19.9	53.95	49.27	35.83	24.6626	12.57	14.45	9.36	3.97	39.09	26.27	Vietnam: Lam Dong: Dijiring (1000 m)	11.5833	108.067	1000				1960	384
USNM	320643	Tupaia	belangeri	cochinchinensis	Mainland	M	49.86	27.53	19.73	29.15	19.41	15.29	27.76	20.09	52.83	48.6	35.29	24.27	12.54	14.86	9.3	3.91	38.96	26	Vietnam: Ninh Thuan: Ap Hung Lam (1100 m)	11.6833	107.967	1100				1960	381
USNM	320649	Tupaia	belangeri	cochinchinensis	Mainland	F	48.89	27.53	18.66	29.31	19.23	14.73	26.66	20.08	52.49	47.7496	35.09	23.62	12.87	13.69	8.88	3.6	38.26	25.95	Vietnam: Ninh Thuan: Ap Hung Lam (1100 m)	11.6833	107.967	1100				1960	370
USNM	320650	Tupaia	belangeri	cochinchinensis	Mainland	M	48.94	27.24	18.9758	29.2	19.08	15.51	28.21	20.85	52.77	47.29	34.68	23.81	12.61	14.77	9.25	3.8	38.81	25.76	Vietnam: Ninh Thuan: Ap Hung Lam (1100 m)	11.6833	107.967	1100				1960	346
USNM	320655	Tupaia	belangeri	cochinchinensis	Mainland	F	49.63	27.58	19.15	29.35	19.3	15.11	26.37	20.01	53.13	48.53	35.53	24.08	13.6	14.81	9.67	3.53	39.01	26.17	Vietnam: Ninh Thuan: Ap Hung Lam (1000 m)	11.6833	107.967	1000				1960
USNM	320656	Tupaia	belangeri	cochinchinensis	Mainland	M	48.97	27.75	18.85	29.3108	18.52	14.35	26.7	19.85	52.53	48.53	34.87	23.88	13.08	14.6	9.71	3.89	38.38	25.8	Vietnam: Ninh Thuan: Ap Hung Lam (1000 m)	11.6833	107.967	1000				1960	362
USNM	320657	Tupaia	belangeri	cochinchinensis	Mainland	M	48.06	27.04	19.16	28.9	18.33	15.06	27.08	19.85	51.49	47.28	34.03	23.17	12.11	14.88	9.65	3.79	38.6	26.12	Vietnam: Ninh Thuan: Ap Hung Lam (1000 m)	11.6833	107.967	1000				1960	333
USNM	320660	Tupaia	belangeri	cochinchinensis	Mainland	F	47.37	26.64	18.81	28.09	18.73	14.36	25.91	19.96	51.22	46.69	33.84	22.8	13.11	14.44	9.2	3.39	37.61	25.62	Vietnam: Lam Dong: Dijiring (1000 m)	11.5833	108.067	1000				1960	358
USNM	320662	Tupaia	belangeri	cochinchinensis	Mainland	F	48.66	26.86	18.53	28.86	18.39	14.46	25.74	19.43	52.17	47.29	34.24	23.4097	12.89	15.37	10.21	3.4	38.14	25.3	Vietnam: Ninh Thuan: Ap Hung Lam (1000 m)	11.6833	107.967	1000				1960	371
USNM	320663	Tupaia	belangeri	cochinchinensis	Mainland	F	50.98	28.03	19.12	29.97	19.21	14.63	26.53	20.46	54.51	48.93	35.67	24.44	13.78	15.43	10.4	3.84	39.8803	26.4232	Vietnam: Lam Dong: Dijiring (1000 m)	11.5833	108.067	1000				1960	391
USNM	320664	Tupaia	belangeri	cochinchinensis	Mainland	F	46.1748	26.1998	18	27.6383	18.08	13.9453	25.78	19.37	49.6186	44.51	32.9855	22.3589	12.51	13.6	9.04	3.63	36.82	24.8	Vietnam: Lam Dong: Dijiring (1000 m)	11.5833	108.067	1000				1960	373
USNM	320667	Tupaia	belangeri	cochinchinensis	Mainland	M	50.58	28.15	19.02	30.61	19.71	15.28	28.96	20.87	54.92	49.19	37.26	25.74	13.34	15.14	9.85	4.52	40.09	26.32	Vietnam: Lam Dong: Dijiring (1000 m)	11.5833	108.067	1000				1960	381
USNM	320669	Tupaia	belangeri	cochinchinensis	Mainland	F	49.07	27.63	19.1	28.91	19.38	14.58	26.94	19.54	53.04	47.85	34.71	23.66	12.93	15.11	9.8	3.79	38.92	26.06	Vietnam: Lam Dong: Dijiring (1000 m)	11.5833	108.067	1000				1960	360
USNM	320670	Tupaia	belangeri	cochinchinensis	Mainland	M	49.11	27.27	18.94	28.8	19.16	14.3	28.19	20.16	51.62	47.48	34.47	23.4469	12.89	14.53	9.65	3.99	38.79	25.74	Vietnam: Lam Dong: Dijiring (1000 m)	11.5833	108.067	1000				1960	364
USNM	320673	Tupaia	belangeri	cochinchinensis	Mainland	F	48.34	26.83	18.3	28.7	18.88	14.35	26.8419	20.16	52.89	47.07	34.94	23.71	13.17	13.85	8.82	3.82	38.9	25.56	Vietnam: Lam Dong: Dijiring (1000 m)	11.5833	108.067	1000				1960	388
USNM	320676	Tupaia	belangeri	cochinchinensis	Mainland	M	49.86	27.79	19	29.91	19.3	15.61	27.76	20.27	54	48.9	35.72	24.63	13.49	15.65	9.89	4.01	39.65	26.06	Vietnam: Lam Dong: Dijiring (1000 m)	11.5833	108.067	1000				1960	370
USNM	320681	Tupaia	belangeri	cochinchinensis	Mainland	M	51.91	29.53	19.52	31.09	19.9	15.21	28.44	20.7	55.44	49.48	36.47	25.2	13.49	14.75	10.23	3.81	40.73	27.25	Vietnam: Lam Dong: Dijiring (1000 m)	11.5833	108.067	1000				1960	380
USNM	320682	Tupaia	belangeri	cochinchinensis	Mainland	M	50.11	28.51	19.57	30.33	19.44	15.49	28.21	20.47	54.17	48.77	36.36	25.08	13.55	14.7	9.39	4.2	39.93	26.81	Vietnam: Lam Dong: Dijiring (1000 m)	11.5833	108.067	1000				1960	368
USNM	320683	Tupaia	belangeri	cochinchinensis	Mainland	M	49.5	27.43	19.15	28.85	18.9	13.9	27.09	19.96	52.96	48.65	34.91	23.72	12.96	13.62	8.55	3.85	38.7	25.64	Vietnam: Lam Dong: Blao (600 m)	11.5333	107.8	600				1960	372
USNM	320686	Tupaia	belangeri	cochinchinensis	Mainland	F	49.32	27.42	19.05	28.9	18.64	14.44	26.24	20.03	52.17	47.99	34.45	23.77	12.9	14.49	9.61	3.72	38.21	25.66	Vietnam: Lam Dong: Blao (700 m)	11.5333	107.8	700				1960	374
USNM	320687	Tupaia	belangeri	cochinchinensis	Mainland	M	51.85	29.02	19.89	31.5	19.16	15.19	28.43	20.54	55.67	50.0805	37.1	25.74	13.14	15.68	10.3	3.84	40.84	27.24	Vietnam: Lam Dong: Blao (700 m)	11.5333	107.8	700				1960	360
USNM	320690	Tupaia	belangeri	cochinchinensis	Mainland	M	49.81	28.01	19.21	29.77	18.66	14.6	25.38	19.58	52.9	49.22	35.75	24.64	12.77	14.73	9.95	3.81	39.13	26.32	Vietnam: Lam Dong: Blao (600 m)	11.5333	107.8	600				1960	357
USNM	320691	Tupaia	belangeri	cochinchinensis	Mainland	M	50.1	27.27	18.95	29.5246	19.45	15.73	27.96	20.64	53.63	49.18	35.37	24.44	13.78	15.07	10.18	4.21	39.45	25.75	Vietnam: Lam Dong: Blao (600 m)	11.5333	107.8	600				1960	382
USNM	320695	Tupaia	belangeri	cochinchinensis	Mainland	M	49.85	28.35	18.94	29.87	18.98	15.18	27.63	20.6	53.66	48.42	35.71	24.43	12.89	15.82	9.89	3.82	39.7961	26.5466	Vietnam: Lam Dong: Blao (600 m)	11.5333	107.8	600				1960	382
USNM	320696	Tupaia	belangeri	cochinchinensis	Mainland	M	51.25	28.61	19.99	30.64	19.43	15.38	27.83	20.37	54.66	49.97	36.64	25.5	13.39	15.98	10.65	3.96	39.79	26.84	Vietnam: Lam Dong: Blao (600 m)	11.5333	107.8	600				1960	374
USNM	320697	Tupaia	belangeri	cochinchinensis	Mainland	M	48.19	26.97	18.42	28.29	19.11	15.36	26.78	19.93	51.86	47.61	33.99	22.96	13.24	14.26	9.15	3.67	37.84	25.44	Vietnam: Lam Dong: Blao (600 m)	11.5333	107.8	600				1960	350
USNM	320698	Tupaia	belangeri	cochinchinensis	Mainland	F	48.24	27.1	18.75	28.68	18.81	14.43	25.66	20.46	51.83	47.42	33.8	22.69	12.8389	14.54	9.52	3.24	38.58	25.73	Vietnam: Lam Dong: Blao (600 m)	11.5333	107.8	600				1960	365
USNM	320701	Tupaia	belangeri	cochinchinensis	Mainland	M	50.68	27.93	19.52	30.21	19.65	15.32	28.64	20.41	53.57	48.85	36.27	25.2	13.68	15.23	10.14	4.07	39.69	25.8	Vietnam: Lam Dong: Blao (700 m)	11.5333	107.8	700				1960	375
USNM	320702	Tupaia	belangeri	cochinchinensis	Mainland	M	49.48	27.65	18.84	29.42	18.8	15.27	27.47	19.9	53.11	48.04	34.84	23.91	13.48	14.34	9.35	3.67	38.17	25.64	Vietnam: Lam Dong: Blao (600 m)	11.5333	107.8	600				1960	370
USNM	320704	Tupaia	belangeri	cochinchinensis	Mainland	M	50.28	27.81	18.86	29.89	19.49	14.89	27.68	20.31	53.78	49.1	35.72	24.36	13.4	14.98	10.08	3.95	39.88	26.42	Vietnam: Lam Dong: Blao (600 m)	11.5333	107.8	600				1960	390
USNM	320706	Tupaia	belangeri	cochinchinensis	Mainland	F	48.57	26.89	18.5	28.91	19.11	14.7	27.07	20.39	51.83	47.71	34.48	23.29	12.86	15.59	9.98	3.67	38.58	25.56	Vietnam: Lam Dong: Blao (600 m)	11.5333	107.8	600				1960
USNM	320712	Tupaia	belangeri	cochinchinensis	Mainland	F	45.55	24.65	17.49	26.76	17.37	13.13	24.08	18.28	48.87	44.68	31.75	21.06	12.06	13.25	8.73	3.4	35.28	23.3	Vietnam: Binh Thuan: Song Trao (300 m)	11.1833	108.15	300				1960	350
USNM	320713	Tupaia	belangeri	cochinchinensis	Mainland	M	45.56	24.66	17.44	26.76	17.98	14.05	25.36	18.55	49.15	44.43	31.78	21.1	12.5	13.98	8.9	3.42	35.08	23.08	Vietnam: Binh Thuan: Song Trao (300 m)	11.1833	108.15	300				1960	352
USNM	320714	Tupaia	belangeri	cochinchinensis	Mainland	F	45.71	25.24	17.85	26.76	17.39	13.26	23.53	18.17	48.53	44.82	31.31	20.9	11.78	13.3	8.44	3.12	35.3	23.76	Vietnam: Binh Thuan: Song Trao (300 m)	11.1833	108.15	300				1960	370
USNM	320715	Tupaia	belangeri	cochinchinensis	Mainland	M	45.1	24.78	17.3	25.97	17.74	14	24.17	18.72	47.92	44.3	30.8	20.49	12.21	13.37	8.81	2.99	34.73	23.22	Vietnam: Ninh Thuan: 6 km N of Tan My (100 m)	11.7167	108.8	100				1960	357
USNM	320716	Tupaia	belangeri	cochinchinensis	Mainland	F	44.7	24.34	17.09	25.71	17.72	12.99	23.34	17.78	47.44	44.05	30.78	20.52	11.97	13.51	8.78	3.04	34.5	23.12	Vietnam: Ninh Thuan: 6 km N of Tan My (100 m)	11.7167	108.8	100				1960	351
USNM	320722	Tupaia	belangeri	cochinchinensis	Mainland	F	43.93	24.31	17.42	25.63	17.28	13.17	23.17	18.33	46.45	42.91	30.2	19.65	11.85	12.03	7.71	2.98	34.24	23.01	Vietnam: Ninh Thuan: 6 km N of Tan My (100 m)	11.7167	108.8	100				1960	356
USNM	320723	Tupaia	belangeri	cochinchinensis	Mainland	M	45.18	24.49	17.24	25.92	17.49	13.38	23.82	18.84	47.6	44.04	30.82	20.66	12.2	13.49	8.87	3.23	34.67	23.11	Vietnam: Ninh Thuan: 6 km N of Tan My (100 m)	11.7167	108.8	100				1960	356
USNM	320724	Tupaia	belangeri	cochinchinensis	Mainland	M	45.02	24.96	17.65	26.02	18.16	13.95	24.74	18.6	48.07	44.1	30.92	20.25	12.38	13.03	8.54	3.19	34.76	23.55	Vietnam: Ninh Thuan: 6 km N of Tan My (100 m)	11.7167	108.8	100				1960	357
USNM	320727	Tupaia	belangeri	cochinchinensis	Mainland	M	49.53	27.87	19.44	29.25	19.28	15.5	27.82	20.24	53.12	48.89	35.53	24.08	13.25	15.5	9.77	3.91	39.42	26.22	Vietnam: Ninh Thuan: 5 km NW of Krong Pha (500 m)	11.8333	108.7	500				1960	370
USNM	320729	Tupaia	belangeri	cochinchinensis	Mainland	F	44.49	24.54	17.49	25.95	17.8	13.26	23.28	18.4	47.17	43.54	30.45	20.11	12.05	12.51	8.35	3.13	34.36	23.39	Vietnam: Ninh Thuan: 6 km N of Tan My (100 m)	11.7167	108.8	100				1960	335
USNM	320730	Tupaia	belangeri	cochinchinensis	Mainland	M	45.39	24.67	17.29	26.03	17.71	13.99	24.51	18.5	48.72	44.22	31.06	20.47	12.45	13.55	8.74	3.23	35.08	23.05	Vietnam: Ninh Thuan: 6 km N of Tan My (100 m)	11.7167	108.8	100				1960	352
USNM	320732	Tupaia	belangeri	cochinchinensis	Mainland	M	46.3	24.99	17.42	26.36	17.64	13.86	25.52	18.38	48.93	45.11	31.4	20.76	12.36	12.77	7.93	3.08	35.53	23.6	Vietnam: Ninh Thuan: 5 km NW of Krong Pha (500 m)	11.8333	108.7	500				1960	345
USNM	320733	Tupaia	belangeri	cochinchinensis	Mainland	M	44.69	24.44	17.63	25.53	17	13.49	23.56	17.91	47.73	43.87	30.7	19.99	12.14	12.47	8.04	3.09	34.22	22.97	Vietnam: Ninh Thuan: 6 km N of Tan My (100 m)	11.7167	108.8	100				1960	340
USNM	320734	Tupaia	belangeri	cochinchinensis	Mainland	M	45.08	24.31	17	25.52	18.29	14.07	25.65	18.67	48.29	43.94	30.92	20.47	12.7	13.51	8.6	3.3	34.66	22.93	Vietnam: Ninh Thuan: Nha Ho (50 m)	11.6333	108.7	50				1960	355
USNM	320735	Tupaia	belangeri	cochinchinensis	Mainland	F	45.38	24.13	17.22	25.83	18.55	14.02	24.58	18.95	47.67	44.3	30.39	20.38	12.48	13.47	8.35	3.42	34.89	22.84	Vietnam: Ninh Thuan: Nha Ho (50 m)	11.6333	108.7	50				1960	350
USNM	320736	Tupaia	belangeri	cochinchinensis	Mainland	F	45.46	24.61	17.54	25.94	18.32	14.05	24.76	18.98	48.13	44.57	30.81	20.36	11.76	13.67	8.74	3.28	35.14	23.38	Vietnam: Ninh Thuan: Nha Ho (50 m)	11.6333	108.7	50				1960	362
USNM	320737	Tupaia	belangeri	cochinchinensis	Mainland	M	44.76	24.44	17.35	25.8	17.81	13.74	24.14	18.55	48.1	43.98	30.33	19.6	12.59	12.72	8.24	3.12	34.21	22.9	Vietnam: Ninh Thuan: 6 km N of Tan My (100 m)	11.7167	108.8	100				1960	355
USNM	320770	Tupaia	belangeri	cochinchinensis	Mainland	M	49.96	27.46	19.11	29.69	19.11	16.05	28.48	20.41	53.2	49.24	35.28	24.19	13.1	15.37	10.3	3.98	39.66	25.8	Vietnam: Long Khanh: Caryu Danar (200 m)	11.4333	107.517	200				1961	380
USNM	320771	Tupaia	belangeri	cochinchinensis	Mainland	F	50.49	28.34	19.99	30.46	20	15.81	27.5	20.56	54.13	49.42	36.15	25	12.95	14.63	9.54	3.76	40.27	26.85	Vietnam: Long Khanh: Caryu Danar (200 m)	11.4333	107.517	200				1961	376
USNM	320772	Tupaia	belangeri	cochinchinensis	Mainland	F	50.08	28.12	19.57	29.61	18.88	14.51	25.92	20.45	53.56	48.64	35.45	24.38	13	14.08	9.86	3.36	39.88	26.59	Vietnam: Long Khanh: Caryu Danar (200 m)	11.4333	107.517	200				1961	392
USNM	320773	Tupaia	belangeri	cochinchinensis	Mainland	M	51.58	29.1	20.37	31.16	18.99	14.92	27.5	20.13	56.04	50.72	37.33	25.78	13.14	15.5	10.42	4	40.15	26.71	Vietnam: Phluoc Tuy: 2 km NE of Phuoc Hai	10.4333	107.3					1961	408
USNM	320774	Tupaia	belangeri	cochinchinensis	Mainland	M	50.63	27.97	19.29	29.9	20.06	15.33	28.2	20.96	54.3	49.19	36.07	25.3	13.41	14.11	8.98	3.9	39.89	26.19	Vietnam: Phluoc Tuy: 2 km NE of Phuoc Hai	10.4333	107.3					1961	400
USNM	320775	Tupaia	belangeri	cochinchinensis	Mainland	F	49.1723	27.68	19.53	29.75	18.8293	14.9314	27.1764	19.6585	52.6256	48.2573	34.7422	23.56	12.8124	15.03	10.08	3.88	38.83	25.87	Vietnam: Tuyen Duc: Fyan (1200 m)	11.8833	108.2	1200				1961	375
USNM	320777	Tupaia	belangeri	cochinchinensis	Mainland	M	50.27	28.51	20.37	29.87	19.2	15.73	27.76	19.99	54.4	49.7	35.74	24.8	13.6	15.58	9.82	3.99	40.01	26.66	Vietnam: Tuyen Duc: Fyan (1200 m)	11.8833	108.2	1200				1961	375
USNM	321548	Tupaia	belangeri	cochinchinensis	Mainland	F	46.6555	25.89	17.82	27.65	17.9309	13.64	25.21	18.83	49.7648	45.5337	32.6	21.81	12.2642	13.99	8.91	3.37	36.51	24.23	Cambodia: Kampot: 2 km SE of Damrey Phong	10.7833	104.217					1961	376
USNM	355448	Tupaia	belangeri	cochinchinensis	Mainland	F	49.1	27.01	18.94	29.09	18.92	14.42	26.9	19.99	52.78	47.5266	35.19	23.95	13.17	15.06	9.63	3.63	39.35	25.84	Vietnam: Lam Dong: Dijiring (1200 ft)	11.5833	108.067	366				1960
FMNH	46642	Tupaia	belangeri	concolor	Mainland	M	47.68	25.83	17.39	27.68	17.98	14.36	25.93	19.09	51.6	46.76	32.92	22.05	12.23	13.62	8.71	3.37	37.24	24.38	Vietnam: Annam: Eaktur: 25 mi E of Ban Me Thuot	12.6667	108.42					1937	368
MNHN	1929-370	Tupaia	belangeri	concolor	Mainland	F	42.37	23.3514	16.63	24.6136	17.52	13.6	23.14	18.84	45.44	41.39	28.98	19.09	11.86	11.94	8.21	2.87	32.94	22.16	Cambodia: Siem Reap	13.3517	103.85					1927
MNHN	1929-371	Tupaia	belangeri	concolor	Mainland	F	43.3196	23.59	16.57	24.9112	17.6637	13.13	23.6806	18.4238	46.0948	42.6052	29.04	19.14	11.7875	12.9681	8.63	2.93	33.18	22.45	Cambodia: Siem Reap	13.3517	103.85					1927
MNHN	1990-501	Tupaia	belangeri	concolor	Mainland	M	51.06	28.8	19.54	30.26	18.7	14.74	26.17	19.59	54.84	49.02	37.79	26.48	13.24	13.75	9.13	3.43	39.9885	26.9747	Thailand: Khao Soi Dao: 10 km W of Pong Nam Ron	12.9139	102.247					1986
MNHN	1990-502	Tupaia	belangeri	concolor	Mainland	M	48.96	27.85	19.05	29.4675	18.87	15.02	26.9	19.9	52.54	46.78	35.76	24.28	13.2	13.82	9.28	3.35	39.09	26.32	Thailand: Khao Soi Dao: 10 km W of Pong Nam Ron	12.9139	102.247					1986
MNHN	1990-503	Tupaia	belangeri	concolor	Mainland	F	49.35	28.1	19.03	29.9641	18.23	14.06	25.14	19.3	52.47	47.72	35.43	24.95	12.42	13.1	8.86	3.17	39.46	26.86	Thailand: Khao Soi Dao: 10 km W of Pong Nam Ron	12.9139	102.247					1986		180
MNHN	1990-504	Tupaia	belangeri	concolor	Mainland	F	47.85	27.41	18.69	28.44	18.2	14.06	25.57	19.02	51.05	46.09	34.61	23.52	12.71	13.39	8.89	2.89	38.25	26.44	Thailand: Khao Soi Dao: 10 km W of Pong Nam Ron	12.9139	102.247					1986		180
MNHN	1990-505	Tupaia	belangeri	concolor	Mainland	F	47.67	27.75	18.93	28.9894	18.24	13.7814	24.83	19.39	50.9735	46.0222	34.5308	23.39	12.3844	12.71	8.33	2.79	38.34	26.25	Thailand: Khao Soi Dao: 10 km W of Pong Nam Ron	12.9139	102.247					1986		150
MNHN	1990-506	Tupaia	belangeri	concolor	Mainland	M	48.73	28.07	19.49	29.23	18.83	14.6	26.68	19.74	52.1	47.59	35.49	24.17	13.32	14.06	9.03	3.53	38.8099	26.3451	Thailand: Khao Soi Dao: 10 km W of Pong Nam Ron	12.9139	102.247					1986		170
MNHN	1990-507	Tupaia	belangeri	concolor	Mainland	F	47.85	27.46	18.86	29.0358	18.25	13.81	24.21	19.46	51.43	46.15	35.5	24.45	12.91	13.1	8.81	2.83	38.27	26.38	Thailand: Khao Soi Dao: 10 km W of Pong Nam Ron	12.9139	102.247					1986		160
MNHN	1990-508	Tupaia	belangeri	concolor	Mainland	M	49.15	27.89	18.79	29.6483	19.08	14.68	26.2	19.82	52.97	47.6942	35.9377	24.74	13.09	13.85	9.41	3.39	39.15	26.67	Thailand: Khao Soi Dao: 10 km W of Pong Nam Ron	12.9139	102.247					1986		190
MNHN	1990-509	Tupaia	belangeri	concolor	Mainland	M	49.56	28.04	19.1	29.8705	19.07	15.02	26.44	20.29	53.33	48.35	36.21	24.71	13.01	13.89	9.41	3.57	39.74	26.89	Thailand: Khao Soi Dao: 10 km W of Pong Nam Ron	12.9139	102.247					1986		170
NHMUK	15.11.4.32	Tupaia	belangeri	concolor	Mainland	M	49.73	27.48	18.93	29.18	19.45	14.53	27.03	20.03	53.07	49.12	33.98	22.69	13.48	15.43	10.93	3.65	39.46	26.03	Thailand: Klong Yai	11.7667	102.9					1915	390
NHMUK	15.11.4.33	Tupaia	belangeri	concolor	Mainland	M	50.39	27.72	18.83	29.55	19.03	14.73	27.42	19.5	54.42	49.98	34.67	23.17	13.57	15.21	10.52	3.71	39.24	25.75	Thailand: Klong Yai	11.7667	102.9					1915	400
NHMUK	15.11.4.34	Tupaia	belangeri	concolor	Mainland	F	48.74	26.13	18.2	28.02	19.19	13.42	25.5	18.96	51.98	48	33.56	22.23	12.59	14.42	9.87	3.47	37.68	24.9	Thailand: Klong Yai	11.7667	102.9					1915	391
NHMUK	15.11.4.35	Tupaia	belangeri	concolor	Mainland	F	45.39	24.47	16.94	26.1068	19.1	13.91	25.1	19.13	48.84	44.98	31.6	20.68	12.71	13.15	8.94	3.1	35.23	23.7	Cambodia: Ok Yam, Franco Siamese coast boundary	10.7887	104.322					1915	379
NHMUK	15.11.4.36	Tupaia	belangeri	concolor	Mainland	M	47.55	26.37	18.27	27.67	18.3505	13.19	25.3189	19.0199	50.3	47.25	32.53	21.65	12.4775	14.11	9.37	3.22	37.03	24.52	Cambodia: Ok Yam, Franco Siamese coast boundary	10.7887	104.322					1915	350
NHMUK	15.11.4.37	Tupaia	belangeri	concolor	Mainland	M	47.56	26.71	18.08	27.99	18.79	14.42	26.14	19.55	50.84	46.39	34.6	23.4	12.99	14.22	9.21	3.24	37.41	25.08	Thailand: Klong Mennau	14.6667	102.183					1915	371
NHMUK	28.7.1.22	Tupaia	belangeri	concolor	Mainland	F	42.7	23.51	17.01	25.19	18.39	13.42	23.81	19.24	46.02	42.05	29.17	19.32	11.43	13.11	8.75	2.91	33.64	22.14	Cambodia: Siem Reap	13.3667	103.85					1927
NHMUK	28.7.1.23	Tupaia	belangeri	concolor	Mainland	M	46.1687	25.29	17.61	27.07	18.86	14.02	25.32	18.94	49.43	45.25	31.86	21.12	12.76	14.01	9.16	3.45	35.69	23.64	Cambodia: Sambor	12.9267	105.076					1928
NHMUK	28.7.1.24	Tupaia	belangeri	concolor	Mainland	M	44.87	24.67	17.1	26.23	18.04	13.88	24.68	18.9	48.82	44.1145	31.34	20.56	12.6	13.03	8.24	2.9	34.79	23.11	Vietnam: Tayninh	11.3	106.1					1928
NHMUK	28.7.1.25	Tupaia	belangeri	concolor	Mainland	F	46.39	25.34	17.85	27.02	18.44	13.36	25.1565	18.77	49.39	45.82	31.56	20.81	12.51	13.55	8.23	3.09	36.1	23.86	Vietnam: Tayninh	11.3	106.1					1928
USNM	320739	Tupaia	belangeri	concolor	Mainland	M	51.06	28.61	19.51	30.45	19.7	15.81	27.43	20.72	55.16	49.98	36.97	25.44	13.61	15.16	10.32	3.88	40.63	27.05	Vietnam: Khanh Hoa: 5 km NW of Phu Xuong (100 m)	12.2833	109.183	100				1960	382
USNM	320740	Tupaia	belangeri	concolor	Mainland	F	50.24	27.85	19.62	29.51	19.23	15	26.79	19.97	53.33	49.24	35.65	24.31	12.93	14.77	9.74	3.61	39.64	26.13	Vietnam: Khanh Hoa: 5 km NW of Phu Xuong (100 m)	12.2833	109.183	100				1960	392
USNM	320741	Tupaia	belangeri	concolor	Mainland	M	49.45	27.92	19.42	29.63	19.04	14.75	26.94	20.14	53.44	48.49	35.31	24.56	13.4	15.07	9.81	3.6	39.49	26.08	Vietnam: Khanh Hoa: 2 km S of Xuan Phu (50 m)	12.1833	109.05	50				1960	380
USNM	320743	Tupaia	belangeri	concolor	Mainland	M	48.93	27.32	18.73	29.02	19.22	15.49	27.54	21.03	52.22	48.21	34.73	23.85	13.5	15	9.62	3.55	39	25.33	Vietnam: Khanh Hoa: 2 km S of Xuan Phu (50 m)	12.1833	109.05	50				1960	376
USNM	320744	Tupaia	belangeri	concolor	Mainland	F	51.16	28.6	19.9	30.78	18.77	15.15	26.41	19.4	53.91	49.61	36.73	25.54	13.23	15.09	9.65	3.31	40.0555	26.8972	Vietnam: Khanh Hoa: 2 km N of Ninh Ma (100 m)	12.8	109.333	100				1960	370
USNM	320745	Tupaia	belangeri	concolor	Mainland	M	51.24	28.73	19.79	30.37	18.98	15.57	27.5	20.08	55.56	50.53	36.94	25.28	13.39	15.7	10.15	3.94	40.19	26.79	Vietnam: Khanh Hoa: 2 km N of Ninh Ma (100 m)	12.8	109.333	100				1960	357
USNM	320746	Tupaia	belangeri	concolor	Mainland	M	53.31	29.29	20.37	31.72	20.16	16.28	29.19	20.89	56.54	51.79	37.96	26.38	14.39	15.12	9.95	3.99	41.0084	27.2021	Vietnam: Khanh Hoa: 2 km N of Ninh Ma (100 m)	12.8	109.333	100				1960	370
USNM	320748	Tupaia	belangeri	concolor	Mainland	F	51.33	29.21	19.97	31.17	19.26	15.99	28.13	19.81	54.78	50.17	37.4	25.9	13.62	15.64	10.48	4.25	41.03	27.36	Vietnam: Khanh Hoa: 3 km NE of Dai Lanh (150 m)	12.8333	109.35	150				1960	390
USNM	320751	Tupaia	belangeri	concolor	Mainland	F	51.43	28.52	20.21	30.88	19.69	15.67	28.22	20.82	54.91	49.7	36.74	25.26	13.27	14.99	9.76	4.3	40.3151	26.8764	Vietnam: Khanh Hoa: 2 km N of Ninh Ma (100 m)	12.8	109.333	100				1960	395
USNM	320757	Tupaia	belangeri	concolor	Mainland	F	52.21	29.61	20.24	31.32	18.91	16.06	27.63	19.47	56.13	50.66	37.72	26.21	13.01	15.13	9.59	3.88	41.28	27.85	Vietnam: Khanh Hoa: 2 km N of Ninh Ma (100 m)	12.8	109.333	100				1960	380
USNM	320762	Tupaia	belangeri	concolor	Mainland	F	50.42	28.76	20.21	30.07	19.25	14.52	26.84	20.01	54.21	49.11	36.17	24.35	13.49	15.15	9.91	3.72	39.95	27.42	Vietnam: Darlak: 1 km E of M'drak (500 m)	12.7	108.783	500				1960	384
USNM	320765	Tupaia	belangeri	concolor	Mainland	M	46.95	25.5122	17.9	27.19	17.67	13.72	24.81	18.52	49.88	45.74	32.08	21.38	12.16	13.57	8.58	3.26	35.91	23.79	Vietnam: Darlak: 7 km NW of Ban Me Thout (300 m)	12.6667	108.05	300				1960	366
USNM	320766	Tupaia	belangeri	concolor	Mainland	F	45.95	25.32	17.96	27.06	18.3	13.63	24.51	19.13	49.29	45.49	31.85	21.36	11.9	13.34	8.67	3.18	35.96	23.98	Vietnam: Darlak: 7 km NW of Ban Me Thout (300 m)	12.6667	108.05	300				1960	357
USNM	320767	Tupaia	belangeri	concolor	Mainland	F	46.64	25.17	18.14	27.04	17.73	13.3	23.91	18.41	49.5	46.09	31.84	21.37	12.3	12.85	8.35	3.16	35.77	24	Vietnam: Darlak: 7 km NW of Ban Me Thout (300 m)	12.6667	108.05	300				1960	359
USNM	320768	Tupaia	belangeri	concolor	Mainland	M	47.86	27	18.69	28.63	18.17	14.29	25.03	18.69	51.14	47.01	32.79	22.18	12.14	13.13	8.25	3.35	36.97	25.19	Vietnam: Darlak: 7 km NW of Ban Me Thout (300 m)	12.6667	108.05	300				1960	330
USNM	320769	Tupaia	belangeri	concolor	Mainland	M	52.36	28.78	19.97	30.75	19.82	15.51	29.41	20.72	55.8	51.53	37.11	25.46	14.06	16.12	10.26	4.14	41.33	27.06	Vietnam: Darlak: 7 km NW of Ban Me Thout (300 m)	12.6667	108.05	300				1960	410
MCZ	38267	Tupaia	belangeri	laotum	Mainland		45.3327	25.505	17.6661	27.0393	17.5656	12.9187	23.1845	18.6924	48.4113	43.8737	32.3423	21.8789	11.9015	11.96	8.19	2.54	35.5492	24.0487	Laos: Nam Khueng	20.4955	101.413					1939	322
MCZ	38269	Tupaia	belangeri	laotum	Mainland	F	43.06	24.0125	16.7037	25.58	16.97	12.64	23.32	18.65	46.41	41.76	29.8	19.68	11.98	12.62	8.32	2.63	34.01	22.7544	Laos: Lo Tiao	19.2833	102.733					1939
MCZ	38270	Tupaia	belangeri	laotum	Mainland	F	43.22	23.8622	16.65	25.32	16.21	13	23.2515	18.1331	45.54	42.26	30.32	20.04	11.5851	12.3112	8.0366	2.8	33.71	22.46	Laos: Lo Tiao	19.2833	102.733					1939
MCZ	38271	Tupaia	belangeri	laotum	Mainland	F	45.2652	24.6145	17.0163	26.4	17.8215	13.2621	24.2612	18.7322	48.3669	44.2405	31.4752	21.15	11.9894	12.84	8.46	3.06	35.09	23.07	Laos: Lo Tiao	19.2833	102.733					1939
MCZ	38272	Tupaia	belangeri	laotum	Mainland	M	45.536	24.7742	16.95	26.7367	17.8807	13.1236	24.2888	18.9252	48.5599	44.3849	31.6685	21.21	11.9565	12.21	8.04	3.01	35.71	23.21	Laos: Lo Tiao	19.2833	102.733					1939	351
MCZ	38273	Tupaia	belangeri	laotum	Mainland	M	43.81	23.88	16.6411	25.91	16.98	12.9012	23.96	17.94	46.82	42.44	30.7	21.13	11.51	12.96	8.28	2.84	34.72	22.93	Laos: Muong: Soui	19.5265	102.895					1938	300
MNHN	1947-643	Tupaia	belangeri	laotum	Mainland	F	43.85	24.43	17.43	25.9338	17.67	13.29	23.55	19.18	47.05	42.92	30.84	21.04	12.25	11.5	7.5	2.7	34.29	23.21	Laos: Xieng-Khouang	19.4446	103.571					1946	342
NHMUK	9.10.11.10	Tupaia	belangeri	laotum	Mainland	F	45.84	26.05	17.74	27.53	17.96	13.42	24.84	18.71	49.41	44.82	31.9	21.88	11.58	12.7	8.55	3.25	35.88	24	Thailand: Muang Pai	19.5	98.5					1909
NHMUK	9.10.11.11	Tupaia	belangeri	laotum	Mainland	F	44.73	24.63	16.77	26.46	17.95	13.29	24.683	19.09	47.25	43.4	31.54	21.22	12.07	13.38	8.54	3.03	35.69	23.18	Thailand: Muang Pai	19.5	98.5					1909
NHMUK	98.2.8.12	Tupaia	belangeri	laotum	Mainland	F	46.99	25.66	17.63	27.49	17.99	12.99	24.57	18.95	49.39	46.18	32.2	21.93	12.22	13.85	9.03	3.52	36.5796	24.2001	Thailand: Nan	18.8255	100.835
USNM	253566	Tupaia	belangeri	laotum	Mainland	F	46.9	25.38	17.5	27.26	18.1654	13.8205	25.5598	18.926	49.15	45.9304	32.17	21.51	12.28	14.09	9.41	3.4	36.51	23.88	Thailand: Rahen: Tak: Me Taque	16.5833	98.8333					1924	419
USNM	255758	Tupaia	belangeri	laotum	Mainland	M	44.67	24.92	17.3	26.57	17.75	13.71	25.6	18.95	48.04	43.23	31.5276	21.09	12.39	12.74	8.34	3.2	34.7907	22.74	Thailand: Nan: Ban Nam Kien	18.6167	100.8					1930
USNM	257817	Tupaia	belangeri	laotum	Mainland	M	47.88	26.33	18.25	27.98	18.48	13.28	26.61	19.01	51.41	46.82	33	22.25	12.36	13.79	8.78	3.6	36.83	24.56	Thailand: Lamphun: Khun Tan Mountains (3000 ft)	18.5	99.3333	914				1932
USNM	260631	Tupaia	belangeri	laotum	Mainland	M	45.18	24.4838	17.0251	26.1	19.02	13.24	26.63	19.26	48.27	43.69	31.72	21.13	11.68	12.88	8.8	3.47	34.94	22.81	Thailand: Chiang Mai	18.7833	99					1935	368.5
USNM	261086	Tupaia	belangeri	laotum	Mainland	F	45.27	25.22	17.59	26.66	18.09	13.45	24.36	18.88	48.35	44.06	31.42	21.25	12.34	13.95	8.56	3.34	35.23	23.85	Thailand: Nan: Doi Phu Kha	19.0833	101.083					1936	348
USNM	261087	Tupaia	belangeri	laotum	Mainland	M	45.69	25.0976	17.4173	26.83	17.96	13.24	24.73	19.07	48.6	44.86	31.45	20.98	12.17	14.03	9	3.35	35.81	23.6562	Thailand: Nan: Doi Phu Kha	19.0833	101.083					1936	345
USNM	294844	Tupaia	belangeri	laotum	Mainland	F	44.5017	25.07	17.22	26.19	17.6997	13.2132	24.0475	18.4673	47.3193	43.4184	30.52	20.12	11.8755	12.36	7.55	3.14	34.45	23.96	Thailand: Chaiyaphum: Phu Khiao: Ban Lat	15.7833	102.217					1952	322
USNM	294845	Tupaia	belangeri	laotum	Mainland	M	45.959	25.698	17.85	27.3456	18.1	14.3	25.8	19.28	49.2161	44.5	32.4847	21.9615	12.21	13.84	8.93	3.31	36.2571	24.1517	Thailand: Chaiyaphum: Phu Khiao: Ban Non Toulek	15.7833	102.217					1952	375
USNM	294846	Tupaia	belangeri	laotum	Mainland	M	43.8607	24.189	17.0658	25.3	17.7513	13.51	24.44	18.5443	46.806	42.9925	30.09	19.76	11.9215	12.3	7.78	3.28	33.77	22.95	Thailand: Chaiyaphum: Phu Khiao: Ban Lat	15.7833	102.217					1952	320
USNM	294848	Tupaia	belangeri	laotum	Mainland	F	45.24	24.67	17.3	26.87	17.22	12.58	23.4245	17.64	48.01	44.1026	31.2	21.2	11.74	12.936	8.4663	3.0222	35.2983	23.61	Thailand: Chaiyaphum: Phu Khiao: Ban Lat	15.7833	102.217					1952	320
USNM	296884	Tupaia	belangeri	laotum	Mainland	M	47.5582	26.75	18.74	28.13	17.9953	13.13	25.0478	18.9001	50.99	46.3203	33.08	22.09	12.333	13.1	8.11	3.13	36.83	24.86	Thailand: Lampang: Pang La	18.55	99.8667					1953	350
USNM	296885	Tupaia	belangeri	laotum	Mainland	F	45.44	25.15	17.47	27.0349	17.71	13.76	25.51	19.03	49.6	44.5	31.57	21.67	11.69	13.4834	8.7231	3.2988	34.9993	22.65	Thailand: Chiang Rai: Chiang Saen Kao	20.2667	100.083					1953	350
USNM	300012	Tupaia	belangeri	laotum	Mainland	M	48.52	26.79	18.49	28.5321	18.37	13.61	25.89	19.1	51.39	47.62	33.5	23.02	13.32	13.65	8.95	3.52	37.72	24.97	Thailand: Sakon Nakhon: Ban Khok Phu: Ban Sang Kho	17.1667	103.833					1954	360
USNM	300013	Tupaia	belangeri	laotum	Mainland	M	47.3	26.14	18.14	28.47	18.39	13.91	26.11	19.28	50.74	45.98	32.57	21.85	12.74	14.37	8.95	3.5	37.68	24.47	Thailand: Loei: Dan Sai	17.2833	101.15					1954	380
USNM	307684	Tupaia	belangeri	laotum	Mainland	F	44.4213	24.85	17.44	26.03	17.5588	11.91	22.9741	18.3607	47.3408	43.1706	30.86	20.34	11.8294	12.31	8.37	2.82	34.61	23.62	Thailand: Sakon Nakhon: Phu Phan	17.1667	104.15					1954	340
USNM	307691	Tupaia	belangeri	laotum	Mainland	M	45.45	25.3837	17.5448	27.07	16.85	13.76	24.14	18.37	48.64	44.45	31.73	21.27	11.87	13.45	8.77	3.19	35.76	23.8956	Thailand: Loei: Dan Sai	17.2833	101.15						350
USNM	307692	Tupaia	belangeri	laotum	Mainland	M	47.1	26.26	18.0537	27.9	17.69	14.71	25.71	19.42	50.34	46.44	33.29	22.44	12.27	13.01	8.38	3.18	36.7	24.42	Thailand: Loei: Dan Sai	17.2833	101.15						360
USNM	307699	Tupaia	belangeri	laotum	Mainland	M	46.34	25.67	17.96	27.78	18.48	14.25	25.72	19.22	49.64	44.84	31.9	21.52	12.48	14.59	9.2	3.44	36.3	24.18	Thailand: Loei: Dan Sai	17.2833	101.15					1955	360
USNM	307700	Tupaia	belangeri	laotum	Mainland	F	46.0018	25.3695	17.5418	27.1293	17.8716	12.82	24.3604	18.7515	49.1093	44.7247	32.0993	21.657	12.0567	13.0963	8.6129	3.19	35.9472	23.894	Thailand: Loei: Dan Sai	17.2833	101.15					1955	340
USNM	307701	Tupaia	belangeri	laotum	Mainland	M	47.1285	26.05	17.93	28.16	18.1614	14.41	25.8	19.3228	50.6512	45.7463	33.76	23.4	12.439	14.23	9.3	3.35	36.83	24.35	Thailand: Loei: Dan Sai	17.2833	101.15					1955	360
USNM	307702	Tupaia	belangeri	laotum	Mainland	M	46.58	25.25	17.74	27.35	18.52	13.88	26.16	19.22	49.98	46.07	32.27	22.04	12.18	14.48	9.56	3.68	36.33	23.64	Thailand: Loei: Dan Sai	17.2833	101.15					1955	360
USNM	307704	Tupaia	belangeri	laotum	Mainland	M	47.08	26.14	18	27.61	17.93	13.22	25.13	18.89	49.89	46.27	32.36	21.78	12.57	13.95	8.98	3.54	36.19	24.57	Thailand: Loei: Dan Sai	17.2833	101.15					1955	370
USNM	307705	Tupaia	belangeri	laotum	Mainland	F	45.2901	24.57	17.13	26.34	17.8989	13.47	25.0046	18.786	48.4599	44.4221	31.15	20.67	12.45	13.91	8.88	3.22	35.1	23.18	Thailand: Loei: Dan Sai	17.2833	101.15					1955	350
USNM	307706	Tupaia	belangeri	laotum	Mainland	M	47.81	26.4	17.98	28.21	18.6	13.33	26.31	19.37	50.77	46.58	33.04	22.55	12.44	14.31	9.1	3.5	37.49	24.53	Thailand: Loei: Dan Sai	17.2833	101.15					1955	350
USNM	307707	Tupaia	belangeri	laotum	Mainland	F	44.06	24.6	16.95	26.54	18	12.56	24.05	18.12	47.02	42.9229	30.82	20.51	11.82	12.85	8.88	3.03	34.52	23.26	Thailand: Loei: Dan Sai	17.2833	101.15					1955	330
USNM	307708	Tupaia	belangeri	laotum	Mainland	F	45.74	25.56	17.7	27.48	18.29	13.33	24.73	19.32	48.85	44.47	31.96	21.41	11.97	12.86	8.18	3.28	35.9715	24.0715	Thailand: Loei: Dan Sai	17.2833	101.15					1955	330
USNM	307709	Tupaia	belangeri	laotum	Mainland	M	46.27	25.58	17.53	27.21	18.49	13.79	25.19	18.89	49.51	45.39	32.97	22.43	12.77	14.19	9.32	3.42	36.13	23.9783	Thailand: Loei: Dan Sai	17.2833	101.15					1955	340
USNM	355007	Tupaia	belangeri	laotum	Mainland	M	46.11	24.83	17.76	26.43	18.05	13.4	25.44	19.05	49.56	44.64	31.73	20.91	12.6	13.6857	8.8933	3.47	36.04	23.38	Thailand: Chiang Mai: Pha Lad	18.8	98.9167					1962	360
USNM	355008	Tupaia	belangeri	laotum	Mainland	M	45.2	24.81	17.18	26.2375	18.65	13.75	25.6409	19.54	48.5	44.34	31.18	20.67	12.64	14.31	9.52	3.38	34.89	23.18	Thailand: Chiang Mai: Pha Lad	18.8	98.9167					1962	355
USNM	355010	Tupaia	belangeri	laotum	Mainland	F	43.63	24.36	17.16	25.53	17.82	12.64	24.25	18.58	46.73	42.26	30.03	19.85	12.08	12.3597	7.97	3.01	34.19	22.93	Thailand: Chiang Mai: Pha Lad	18.8	98.9167					1962	337
USNM	355011	Tupaia	belangeri	laotum	Mainland	M	45.39	24.8	17.06	27.05	17.55	13.42	25.83	18.69	49.13	44.73	31.99	21.76	12.26	13.8261	8.93	3.32	35.29	22.66	Thailand: Chiang Mai: Pha Lad	18.8	98.9167					1962	375
USNM	355013	Tupaia	belangeri	laotum	Mainland	M	46.3083	26.29	17.83	27.17	17.62	12.87	26.67	18.96	49.09	44.9028	32.32	21.58	12.1849	12.85	8.69	3.4	36.74	24.44	Thailand: Chiang Mai: Pha Lad	18.8	98.9167					1962	345
USNM	355018	Tupaia	belangeri	laotum	Mainland	M	46.45	25.45	17.86	27.65	17.53	13.15	24.56	18.32	50.05	45.11	32.45	22.06	12.23	13.36	9.02	3.09	36.38	24.0651	Thailand: Chiang Mai: Hod: Huai Mae Sanam (3000 ft)	18	98.5833	914				1962	350
USNM	355020	Tupaia	belangeri	laotum	Mainland	F	47.37	26.13	18.1078	27.8	18.87	13.31	24.86	19.11	49.35	45.86	32.08	21.57	12.64	13.83	9.36	3.21	36.83	24.71	Thailand: Khon Kaen: Chum Phae: Pa Dong Lan	16.6667	102					1962	370
USNM	355021	Tupaia	belangeri	laotum	Mainland	M	45.58	25.62	17.7146	26.95	18.19	13.99	25.38	18.84	49.12	44.36	31.9	21.38	12.2	14.04	9.06	3.31	35.8	23.9534	Thailand: Khon Kaen: Chum Phae: Pa Dong Lan	16.6667	102					1962	355
USNM	355022	Tupaia	belangeri	laotum	Mainland	F	45.49	25.58	17.87	27.02	17.52	13.48	24.46	18.74	47.99	44.19	31.79	21.28	12	13.11	8.71	3.16	35.48	23.93	Thailand: Khon Kaen: Chum Phae: Pa Dong Lan	16.6667	102					1962	367
USNM	355023	Tupaia	belangeri	laotum	Mainland	M	48.53	26.88	18.1	28.57	18.88	13.74	25.97	19.31	51.76	47.44	33.5	22.61	13.57	13.62	8.91	3.26	37.14	25.05	Thailand: Khon Kaen: Chum Phae: Pa Dong Lan	16.6667	102					1962	390
USNM	355024	Tupaia	belangeri	laotum	Mainland	F	45.58	25.57	17.53	27	17.7	13.72	24.8	18.9	48.78	44.53	31.37	20.61	11.7	12.96	8.59	3.08	35.73	23.78	Thailand: Khon Kaen: Chum Phae: Pa Dong Lan	16.6667	102					1962	352
USNM	355025	Tupaia	belangeri	laotum	Mainland	F	45.62	24.77	17.3	26.61	18.46	13.79	26	19.64	48.73	45.01	31.28	20.15	12.24	13.75	9.06	3.48	35.58	23.17	Thailand: Khon Kaen: Chum Phae: Pa Dong Lan	16.6667	102					1962	365
USNM	355026	Tupaia	belangeri	laotum	Mainland	M	48.61	26.6	18.15	28.5405	18.89	14.05	26.52	19.84	52.47	47.44	33.91	22.9255	13.11	13.06	8.73	3.48	37.81	24.71	Thailand: Khon Kaen: Chum Phae: Pa Dong Lan	16.6667	102					1962	380
USNM	355027	Tupaia	belangeri	laotum	Mainland	M	47.23	25.36	17.62	27.36	19.15	14.08	25.72	20.43	50.36	46.3897	32.36	21.43	12.48	13.95	8.62	3.07	36.47	23.61	Thailand: Khon Kaen: Chum Phae: Pa Dong Lan	16.6667	102					1962	370
USNM	355028	Tupaia	belangeri	laotum	Mainland	M	46.45	25.36	18.03	27.1481	17.56	13.39	24.03	19.16	50.32	45.4946	32.06	21.45	12.68	13.75	8.77	3.28	36.33	24.01	Thailand: Khon Kaen: Chum Phae: Pa Dong Lan	16.6667	102					1962	355
USNM	355029	Tupaia	belangeri	laotum	Mainland	M	45.92	25.16	17.65	26.75	18.07	13.18	24.09	18.96	49.11	45.17	31.16	20.77	12.17	13.11	8.42	3.08	35.4	23.79	Thailand: Khon Kaen: Chum Phae: Pa Dong Lan	16.6667	102					1962	365
USNM	355030	Tupaia	belangeri	laotum	Mainland	F	47.0594	26.37	18.56	27.6411	19.03	14.19	26.68	19.35	49.9619	46.137	32.19	21.67	12.4269	13.87	9.34	3.6	36.8	24.95	Thailand: Khon Kaen: Chum Phae: Pa Dong Lan	16.6667	102					1962	360
USNM	355031	Tupaia	belangeri	laotum	Mainland	F	45.7	25.79	17.98	26.92	17.88	13.87	25.41	19.46	48.41	44.25	30.92	20.64	12.33	13.2734	8.6075	3.11	35.49	24.46	Thailand: Khon Kaen: Chum Phae: Pa Dong Lan	16.6667	102					1962	360
USNM	355032	Tupaia	belangeri	laotum	Mainland	M	45.21	25.22	17.67	27	17.73	12.94	24.66	18.52	48.57	44.2648	31.19	20.78	12.52	13.97	8.9	3.12	35.55	23.66	Thailand: Khon Kaen: Chum Phae: Pa Dong Lan	16.6667	102					1962	340
USNM	355033	Tupaia	belangeri	laotum	Mainland	F	46.1869	25.53	17.22	27.62	18.85	13.47	25.09	19.26	49.1927	45.1385	32.01	21.5433	12.0346	12.73	8.36	3.28	36.2	24.02	Thailand: Khon Kaen: Chum Phae: Pa Dong Lan	16.6667	102					1962	373
USNM	355034	Tupaia	belangeri	laotum	Mainland	M	47.83	26.64	18.63	27.98	19.45	14.19	27.03	19.62	51.44	46.78	32.88	22.1	12.8	13.22	8.64	3.26	37.34	24.66	Thailand: Khon Kaen: Chum Phae: Pa Dong Lan	16.6667	102					1962	362
USNM	355037	Tupaia	belangeri	laotum	Mainland	M	45.59	25.58	17.86	26.86	18.91	13.44	26.38	20.29	48.5	44.95	31.29	20.86	12.09	14.39	9.44	3.3	36.3127	24.0589	Thailand: Khon Kaen: Chum Phae: Pa Dong Lan	16.6667	102					1962	367
USNM	355038	Tupaia	belangeri	laotum	Mainland	M	46.5339	25.9014	17.8478	27.4189	18.38	13.75	25.3523	18.41	49.6221	45.44	32.6609	21.899	12.86	13.42	8.88	3.42	36.24	24.28	Thailand: Khon Kaen: Chum Phae: Pa Dong Lan	16.6667	102					1962	263
USNM	355046	Tupaia	belangeri	laotum	Mainland	F	45.8186	25.96	17.97	27.2033	17.8089	13.22	24.1005	18.7184	48.8156	44.6173	31.8463	21.34	12.0473	12.95	8.59	2.96	35.81	24.43	Thailand: Nan: Ban Pha Hang	18.5833	100.833					1961	390
USNM	355047	Tupaia	belangeri	laotum	Mainland	M	47.28	25.84	18.29	27.69	18.47	13.77	26.71	19.76	49.72	46.31	32.57	22.05	12.3596	12.87	7.85	3.34	36.52	24.09	Thailand: Nan: Ban Pha Hang	18.5833	100.833					1961	390
USNM	355048	Tupaia	belangeri	laotum	Mainland	F	46.01	25.65	18.07	26.98	18.45	13.23	24.0614	18.72	48.7	44.72	31.71	21.6	11.71	12.98	8.69	2.96	35.98	24.28	Thailand: Nan: Ban Pha Hang	18.5833	100.833					1961	350
USNM	355057	Tupaia	belangeri	laotum	Mainland	M	45.3965	25.6166	17.7379	26.84	18.29	14.6	26.74	19.45	47.95	44.3926	32.54	21.56	12.4643	14.6	9.6	3.48	36.09	24.13	Thailand: Nongbua Lamphu: Ban Chieng Pin	17.4167	102.717					1963	365
USNM	355058	Tupaia	belangeri	laotum	Mainland	M	48.6206	26.93	18.68	28.07	18.909	14.48	26.71	19.76	52.07	47.594	33.66	22.74	12.9659	14.03	9.5	3.45	38.12	25.08	Thailand: Nongbua Lamphu: Ban Chieng Pin	17.4167	102.717					1963	380
USNM	355059	Tupaia	belangeri	laotum	Mainland	M	46.5534	25.51	18.01	27.2124	18.83	13.99	26.7	19.89	49.8232	45.7144	32.09	21.45	12.4174	14.1229	9.31	3.68	36.49	23.9726	Thailand: Nongbua Lamphu: Ban Gud Ling Khor	17.1667	102.25					1963	365
USNM	355060	Tupaia	belangeri	laotum	Mainland	F	46.0071	25.4535	17.6202	27.31	18.07	13.43	24.8891	18.74	49.0798	44.8992	31.83	21.64	12.0455	13.13	8.46	3.33	35.9	23.9347	Thailand: Nongbua Lamphu: Ban Gud Ling Khor	17.1667	102.25					1963	335
USNM	355452	Tupaia	belangeri	laotum	Mainland	M	45.94	24.82	17.1495	27.12	17.47	13.52	23.95	18.71	48.3	44.38	31.72	21.89	11.94	13.2247	8.6022	3.0693	35.6642	23.5187	Laos: Xiangkhouang: 18 km NW of Ban Theuong (3450 ft)	19.3833	103.2	1052				1960
USNM	355453	Tupaia	belangeri	laotum	Mainland	M	44.39	23.54	16.54	25.8409	17.04	12.99	23.72	18.09	47.69	43.29	30.98	20.9	11.63	12.91	8.56	2.77	34.64	22.3845	Laos: Xiangkhouang: 18 km NW of Ban Theuong (3450 ft)	19.3833	103.2	1052				1960	327
AMNH	M-26843	Tupaia	belangeri	lepcha	Mainland	F	43.63	23.7	16.5486	25.4	17.34	12.88	24.08	18.36	46.26	43.02	29.66	19.42	12.04	12.76	8.29	3.13	34.43	22.53	India: Meghalaya: Tura	25.5167	90.2167					1905
FMNH	34784	Tupaia	belangeri	lepcha	Mainland	M	45.34	24.89	17.36	26.59	17.8	13.03	24.4669	18.78	48.12	44.18	30.86	20.64	11.97	12.91	8.32	3.05	34.73	22.99	India: Sikkim: Mangpu	26.9667	88.3667					1930	326	144
FMNH	35427	Tupaia	belangeri	lepcha	Mainland	F	44.02	24.11	16.89	25.7222	17.72	12.88	23.7505	18.4985	46.62	43.13	30.33	20.23	11.86	12.65	8.13	2.65	34.19	22.36	India: Sikkim: Mangpu	26.9667	88.3667					1930	303	129
MCZ	1923	Tupaia	belangeri	lepcha	Mainland		47.0386	26.21	18.4	27.55	18.2434	13.7277	25.3086	19.3383	49.9801	45.9369	32.7257	22.05	12.4486	13.78	8.91	3.16	37.53	25.02	India: Sikkim: Barnyak	27.2333	88.45					1923
NHMUK	15.9.1.43	Tupaia	belangeri	lepcha	Mainland	M	44.56	24.82	17.12	26.13	17.65	12.85	24.2	18.88	47.09	43.74	30.5	20.23	11.72	12.62	8.31	3.04	34.68	22.99	India: Darjeeling: Ghoom	27.0167	88.2667					1915		135
NHMUK	15.9.1.44	Tupaia	belangeri	lepcha	Mainland	F	43.29	24.42	16.92	25.29	18.04	12.55	23.75	18.79	45.81	42.57	29.93	19.86	11.56	12.84	8.2	2.83	34.19	22.86	India: Darjeeling: Nurbong	26.75	88.25					1915		113
NHMUK	16.7.29.44	Tupaia	belangeri	lepcha	Mainland	M	45.37	25.08	17.25	26.7293	18.54	13.2	25.3	18.37	48.27	44.64	31.08	20.93	11.61	13.27	8.61	3.18	35.49	23.21	Bhutan: Duars: Hasimara	26.75	89.35					1916
NHMUK	20.6.22.2	Tupaia	belangeri	lepcha	Mainland		43.18	24.03	16.71	25.18	18.29	12.62	23.7	18.68	46.1	42.44	29.63	19.5892	11.56	12.28	8.09	3.07	33.74	22.48	India: Darjeeling: Nurbong	26.75	88.25
NHMUK	26.10.8.16	Tupaia	belangeri	lepcha	Mainland		44.2	23.92	16.84	25.45	18.01	12.48	23.73	18.7	47.18	43.47	30.15	20.13	12.11	13.43	8.74	3.14	34.61	22.73	India: Darjeeling: Reang	27.0711	88.4697					1904
NHMUK	86.11.15.1	Tupaia	belangeri	lepcha	Mainland		45.4545	24.98	17.02	26.29	18.0212	13.66	25.1561	18.9965	48.6062	44.4519	31.54	21.2	12.253	13.48	8.92	3.26	35.67	23.31	India: Sikkim	27.4985	88.4784
SMF	59045	Tupaia	belangeri	lepcha	Mainland	M	44.28	24.3	17.05	25.34	18.03	12.82	23.63	18.68	47.42	43.39	30.51	20.43	11.52	12.68	8.38	3.12	35.11	23.39	Bangladesh: Tangail: Thana Madhupur: Jalchatra	24.6333	90.0667					1981
SMF	59046	Tupaia	belangeri	lepcha	Mainland	F	43.61	23.65	16.57	24.86	17.91	12.48	23.67	19.11	46.64	42.7	29.88	20.18	12.4	13.18	8.68	3.02	34.06	22.64	Bangladesh: Tangail: Thana Madhupur: Jalchatra	24.6333	90.0667					1981
SMF	59047	Tupaia	belangeri	lepcha	Mainland	F	43.51	23.63	16.76	25.58	18.17	12.56	23.15	18.63	46.23	42.58	29.9	20.14	11.84	12.08	8.17	3	34.28	22.77	Bangladesh: Tangail: Thana Madhupur: Jalchatra	24.6333	90.0667					1981
SMF	59048	Tupaia	belangeri	lepcha	Mainland	M	45.25	24.96	17.14	26.66	18.21	13.1	24.96	18.81	48.64	43.98	31.39	21.44	12.22	13.77	9.24	3.39	35.77	23.67	Bangladesh: Tangail: Thana Madhupur: Jalchatra	24.6333	90.0667					1981
SMF	59049	Tupaia	belangeri	lepcha	Mainland	F	43.43	24.2	16.8	25.7	18.42	12.6	23.4	18.42	46.86	42.42	30.22	20.17	11.6	12.23	8.29	2.82	34.02	23.15	Bangladesh: Tangail: Thana Madhupur: Jalchatra	24.6333	90.0667					1981
USNM	260739	Tupaia	belangeri	lepcha	Mainland	F	43.88	24.05	16.95	25.3	18.06	12.8	23.68	18.93	46.2	43.05	29.54	19.39	11.73	12.57	8.01	2.86	33.73	22.7	India: Bengal: Sangsir	27.0667	88.5833					1931	322	120
USNM	290063	Tupaia	belangeri	lepcha	Mainland	M	45.8217	25.32	17.57	27.3	17.9071	13.86	25.5734	18.8923	48.85	44.6759	32.34	22.02	12.1964	14.045	9.43	3.53	35.89	23.4	Nepal: Chatra (500 ft)	26.85	87.1667	152				1949
FMNH	34116	Tupaia	belangeri	olivacea	Mainland	F	46.9079	25.9182	17.8949	27.8	18.4574	13.96	26.0248	19.2697	50.0183	46.0185	32.38	21.87	12.3552	14.25	9.84	3.7	36.8192	24.3388	Thailand: Bangkok	13.75	100.517					1926
FMNH	47344	Tupaia	belangeri	olivacea	Mainland	F	48.4	26.75	18.45	28.67	18.25	13.34	25.52	18.94	50.5	47.14	33.24	22.86	11.75	14.27	9.53	3.53	37.44	25.19	Thailand: Bangkok	13.75	100.517					1925
KU	125481	Tupaia	belangeri	olivacea	Mainland	M	46.4	24.86	16.92	26.92	18.79	13.53	25.05	18.36	48.88	45.32	31.53	21.3	12.45	13.65	8.89	3.18	35.8	23.07	Thailand: Bangkok	13.75	100.517					1966	338
MCZ	23316	Tupaia	belangeri	olivacea	Mainland	M	48.23	26.2666	17.82	28.13	17.82	14.26	26.55	18.76	51.33	47.07	32.33	22.19	12.05	14.58	9.39	3.47	37.7	24.76	Thailand: Bangkok	13.75	100.517					1926
MCZ	23318	Tupaia	belangeri	olivacea	Mainland	F	46.33	25.41	17.35	26.87	18.03	13.72	25.43	19.84	48.83	44.61	30.89	20.75	12.14	14.69	9.18	3.15	36.27	24.26	Thailand: Bangkok	13.75	100.517					1926
MCZ	23319	Tupaia	belangeri	olivacea	Mainland	M	47.57	26.2237	18.1079	28.09	17.96	13.85	27.14	18.74	50.16	46.59	33.19	22.55	12.04	13.84	8.82	3.25	37.2749	24.428	Thailand: Bangkok	13.75	100.517					1926
MCZ	23321	Tupaia	belangeri	olivacea	Mainland		48.48	26.4515	18.1863	28.48	18.18	13.47	25.79	18.63	51.43	47.3	33.12	22.68	12.29	14.19	9.17	3.2	37.6578	24.7201	Thailand: Bangkok	13.75	100.517					1925
MCZ	23324	Tupaia	belangeri	olivacea	Mainland	F	47.7	26.2731	18.1431	28.12	18.17	14.03	26.22	19.57	50.58	45.84	32.58	21.92	12.4	14.34	9.14	3.19	37.3014	24.613	Thailand: Bangkok	13.75	100.517					1926
MCZ	23325	Tupaia	belangeri	olivacea	Mainland		48.78	26.7043	18.3657	28.57	17.98	14.69	26.72	19.07	51.53	47.53	33.6	22.41	12.36	13.72	8.78	3.36	37.78	24.88	Thailand: Bangkok	13.75	100.517					1926
MCZ	23326	Tupaia	belangeri	olivacea	Mainland	F	47.18	25.9036	17.8691	27.86	18.12	13.84	25.53	19.37	50.2	46.19	32.05	21.68	11.73	13.69	8.47	3.13	36.7839	24.2563	Thailand: Bangkok	13.75	100.517					1925
MCZ	23327	Tupaia	belangeri	olivacea	Mainland	F	44.1485	23.37	15.71	25.56	17.63	13.24	24.77	18.35	47.43	43.1974	30.37	20.28	11.9099	12.78	8.13	3.18	34.1115	22.0294	Thailand: Bangkok	13.75	100.517					1925
MCZ	57548	Tupaia	belangeri	olivacea	Mainland		46.3	25.18	17.28	27.2	17.35	13.84	25.54	18.52	48.51	45.65	32.04	21.08	11.95	13.75	8.8	3.1	35.79	23.44	Thailand: Bangkok	13.75	100.517
MCZ	57549	Tupaia	belangeri	olivacea	Mainland		44.15	24.47	16.99	25.68	16.48	12.99	24.61	17.92	46.79	43.28	30.46	20.36	11.85	14.01	9.21	3.42	34.7	23.24	Thailand: Bangkok	13.75	100.517
MCZ	57550	Tupaia	belangeri	olivacea	Mainland		44.35	24.48	16.67	26.62	17.08	13.18	23.57	18.27	47.3	44.87	30.46	20.2985	12.25	13.63	8.85	3.3	34.49	23.27	Thailand: Bangkok	13.75	100.517
MCZ	57552	Tupaia	belangeri	olivacea	Mainland		44.78	24.81	17.15	26.17	17.15	13.62	23.84	18.35	47.76	43.87	30.6	20.52	11.26	13.74	9	2.94	35.36	23.53	Thailand: Bangkok	13.75	100.517
MCZ	57554	Tupaia	belangeri	olivacea	Mainland		44.73	24.68	17.4	26.58	17.21	12.67	23.87	18.96	47.99	43.65	30.67	20.69	11.99	13.52	8.98	3.07	34.66	23.41	Thailand: Bangkok	13.75	100.517
MCZ	57555	Tupaia	belangeri	olivacea	Mainland		44.16	24.59	16.97	25.72	16.97	12.14	23.45	18.11	46.57	42.23	30.05	20.22	11.57	12.79	8.46	3.04	33.84	23.31	Thailand: Bangkok	13.75	100.517
MCZ	57556	Tupaia	belangeri	olivacea	Mainland		44.92	24.44	17.06	25.85	16.92	13.69	24.2	18.21	46.5	44.0393	30.42	20.05	11.41	12.76	8.38	3.18	35.45	23.51	Thailand: Bangkok	13.75	100.517
MVZ	119721	Tupaia	belangeri	olivacea	Mainland	M	48.74	27.09	18.34	28.94	18.51	15.33	27.63	19.53	51.72	47.58	33.81	23.33	13.05	14.8	8.79	3.51	37.91	25.1	Thailand: Bangkok	13.75	100.517					1955	360
NHMUK	55.1312	Tupaia	belangeri	olivacea	Mainland	M	49.96	27.24	18.28	29.59	19.39	15.18	28.48	19.96	53.29	49.04	34.58	24.05	12.92	15.45	9.67	3.95	38.67	25.01	Thailand: Bangkok	13.75	100.517					1902
NHMUK	55.1313	Tupaia	belangeri	olivacea	Mainland	F	49.2	26.57	18.25	28.86	19.08	13.89	26.11	19.98	52.12	48.89	33.76	23.07	12.14	14.69	8.93	3.55	37.93	24.93	Thailand: Bangkok	13.75	100.517					1902
NHMUK	55.1314	Tupaia	belangeri	olivacea	Mainland	F	48.57	26.12	18.44	28.53	18.84	13.13	25.87	18.95	50.69	47.57	33.15	22.78	12.17	14.1	8.95	3.32	37.76	24.96	Thailand: Bangkok	13.75	100.517					1902
NHMUK	15.12.20.1	Tupaia	belangeri	olivacea	Mainland	M	44.1	25.1	17.46	26.29	16.49	13.62	22.73	18.16	47.55	43.44	30.83	20.66	11.71	12.13	7.98	2.76	34.29	23.45	Thailand: Hoa Hin, 200 km SW of Bangkok	12.5987	99.9376					1914
NHMUK	19.8.7.1	Tupaia	belangeri	olivacea	Mainland	M	45.34	25.65	17.93	27.01	17.43	13.6	25.12	18.9	48.4	44.67	31.76	21.32	12.29	14.26	9.38	3.37	35.05	23.64	Thailand: Southern Line, 218 km	13.8097	100.146					1919
NHMUK	19.8.7.2	Tupaia	belangeri	olivacea	Mainland	F	45.6599	25.6902	17.7263	27.34	17.4096	13.22	24.04	17.68	48.5106	44.5119	31.5	21.4	11.809	13.5	8.71	3.22	35.48	24.24	Thailand: Southern Line, 218 km	13.8097	100.146					1919
NHMUK	7.11.13.3	Tupaia	belangeri	olivacea	Mainland	F	45.03	25.05	17.05	26.52	17.62	12.68	23.5	18.63	48.21	43.92	31.55	21.27	11.8	13.13	8.72	3.12	35.11	23.72	Thailand: Raheng	15.7	100.15					1907
NHMUK	85.8.1.84	Tupaia	belangeri	olivacea	Mainland	F	46.8888	26.22	17.72	27.9063	18.0086	13.7444	25.3206	19.1686	50.0183	45.5723	33.0613	22.43	12.3264	13.71	8.6	3.17	37	24.62	Myanmar: Tenasserim: Tavoy	13.9798	98.6829					1878
NHMUK	88.6.18.1	Tupaia	belangeri	olivacea	Mainland	M	43.99	24.94	17.46	26.15	17.89	13.12	26.06	19.46	47.61	42.7563	30.71	20.31	12.51	12.6	8.22	3.08	34.5	23.12	Myanmar: North Tenasserim	14.1069	98.4576
ROM	34233	Tupaia	belangeri	olivacea	Mainland	F	46.18	25.9563	18.0816	27.344	18.06	13.96	24.76	18.91	49.28	45.04	32.02	21.4748	12	12.24	8.21	3	36.09	24.52	Thailand: Nakhon Ratchasima: Korat	14.25	102.117					1950	375
UMMZ	58977	Tupaia	belangeri	olivacea	Mainland	M	49.01	26.8	18.75	28.97	19.11	14.91	28.07	19.41	51.9	45.23	33.92	23.18	13.11	15.37	9.74	3.75	38.84	25.15	Thailand: Bangkok	13.75	100.517					1925
UMMZ	58978	Tupaia	belangeri	olivacea	Mainland	F	47.51	26.25	18.1064	28.3	18.6	13.54	25.91	19.53	50.79	46.39	32.62	22.37	12.5108	14.31	9.43	3.5	37.07	24.53	Thailand: Bangkok	13.75	100.517					1925
UMMZ	58979	Tupaia	belangeri	olivacea	Mainland	F	46.0394	25.1231	17.5133	26.87	18.4934	13.3	26.05	19.74	49.1	45.0691	31.58	21.4	12.3066	14.2	9.47	3.38	36.2363	23.704	Thailand: Bangkok	13.75	100.517					1925
UMMZ	58980	Tupaia	belangeri	olivacea	Mainland	M	48.13	26.38	18.12	28.4	18.5196	13.97	26.5529	19.4166	50.94	46.82	33.01	22.56	12.4167	14.541	9.4461	3.82	37.95	24.76	Thailand: Bangkok	13.75	100.517					1925
UMMZ	58981	Tupaia	belangeri	olivacea	Mainland	M	48.29	26.17	18.08	28.39	18.85	14.6	27.3	20.34	51.1	47.48	32.81	22.35	12.88	15.59	10.26	3.84	37.9004	24.5843	Thailand: Bangkok	13.75	100.517					1926
UMMZ	58982	Tupaia	belangeri	olivacea	Mainland	M	46.49	25.46	18.16	27.35	17.99	13.01	25.7577	18.93	49.77	45.13	32	21.56	12.4	14.1	8.57	3.62	37.37	24.56	Thailand: Bangkok	13.75	100.517					1925
USNM	221561	Tupaia	belangeri	olivacea	Mainland	F	47.36	26.46	18.69	28.1526	18.274	14.17	25.6645	19.2021	50.83	46.66	33.07	22.16	11.51	14.27	9.17	3.42	37.73	25.27	Thailand: Samut Sakhon: Tachin	13.5333	100.283					1916	363
USNM	221562	Tupaia	belangeri	olivacea	Mainland	M	47.95	27.02	18.99	28.91	17.71	14.49	26.58	19.85	51.66	46.86	33.62	22.34	12.27	15.28	9.76	3.6	38.27	25.44	Thailand: Samut Sakhon: Tachin	13.5333	100.283					1916	393
USNM	240046	Tupaia	belangeri	olivacea	Mainland	F	48.72	27.1	18.77	28.6452	18.9051	14.51	27.1	19.7068	51.26	47.25	33.54	22.64	12.7781	14.5418	9.43	3.3	37.99	25.25	Thailand: Bangkok	13.75	100.517					1924
USNM	241058	Tupaia	belangeri	olivacea	Mainland	M	47.64	25.59	17.74	27.45	19.06	13.89	26.58	19.45	50.09	46.68	32.47	21.81	12.65	13.63	8.74	3.62	37.43	24.44	Thailand: Bangkok	13.75	100.517					1924
USNM	241059	Tupaia	belangeri	olivacea	Mainland	M	48.34	26.42	18.33	28.16	18.54	13.84	26.75	18.99	51.11	47.27	33.65	22.69	12.54	14.59	10.03	3.8	38.21	25.04	Thailand: Bangkok	13.75	100.517					1924
USNM	241061	Tupaia	belangeri	olivacea	Mainland	F	48.38	25.86	18.34	28.86	18.76	14.23	26.79	19.7384	51.5606	47.18	33.53	22.66	12.4672	14.26	9.71	3.64	37.7315	24.4289	Thailand: Bangkok	13.75	100.517					1924
USNM	241062	Tupaia	belangeri	olivacea	Mainland	M	46.7	25.62	18.29	27.16	19.1	13.71	26.79	19.22	49.05	45.21	32.06	21.47	11.87	14.84	9.81	3.54	36.78	24.24	Thailand: Bangkok	13.75	100.517					1924
USNM	241063	Tupaia	belangeri	olivacea	Mainland	F	47.03	25.66	17.4	27.6	18.15	12.86	24.54	18.55	48.95	45.58	31.92	21.73	11.64	13.3	8.68	3.08	36.35	24.36	Thailand: Bangkok	13.75	100.517					1924
USNM	253448	Tupaia	belangeri	olivacea	Mainland	M	43.65	24.47	17.02	25.91	17.51	13.47	24.34	18.36	46.58	42.29	30.9	20.36	11.77	12.72	8.84	3.21	34.05	22.73	Thailand: Kanchanaburi: Mueang Kanchanaburi	14.0167	99.5333					1928
USNM	257816	Tupaia	belangeri	olivacea	Mainland	M	46.82	25.98	18	27.65	17.44	13.35	25	18.92	49.98	45.7	32.63	22.2	12.85	13.55	9.26	3.41	36.7	24.33	Thailand: Chiang Mai: Chieng Dao	19.3667	98.9667					1932
USNM	257819	Tupaia	belangeri	olivacea	Mainland	M	47.823	26.18	18.3	28.13	19.17	14.76	28.26	20.09	50.97	46.766	33.08	22.48	13.0021	15.37	9.36	3.63	37.62	25.03	Thailand: Bangkok	13.75	100.517					1932
USNM	294849	Tupaia	belangeri	olivacea	Mainland	F	44.82	25.04	17.24	26.24	17.72	13.07	23.8723	18.01	47.64	43.68	31.12	20.99	11.28	12.68	8.53	3.2	35.35	23.82	Thailand: Ratchaburi: Jombung: Tung Narkarien	13.5333	99.8333					1952	350
USNM	294850	Tupaia	belangeri	olivacea	Mainland	F	45.32	24.88	17.12	26.68	17.1	12.84	23.84	18.04	48.09	44.29	31.08	20.9	11.59	13.11	8.55	3.2	34.49	22.46	Thailand: Ratchaburi: Jombung: Tung Narkarien	13.5333	99.8333					1952	350
USNM	296510	Tupaia	belangeri	olivacea	Mainland	M	46.12	25.82	18	27.45	18.03	13.97	25.96	18.61	49.31	44.76	31.49	21.35	12.34	13.42	8.27	3.44	35.57	23.63	Thailand: Ratchaburi: Pak Tho	13.3833	99.85					1952	375
USNM	296512	Tupaia	belangeri	olivacea	Mainland	M	45.79	25.21	17.5	26.86	17.48	13.3	24.8	18.87	49.2	44.98	31.67	21.15	11.82	12.86	8.69	3.47	35.67	23.76	Thailand: Ratchaburi: Jombung: Tung Narkarien	13.5333	99.8333					1952	305
USNM	296869	Tupaia	belangeri	olivacea	Mainland	M	46.3894	25.8509	17.811	27.5896	17.96	13.4948	24.91	18.19	49.3713	45.1694	32.5651	21.9528	12.03	13.12	8.48	3.28	36.41	24.2661	Thailand: Kanchanaburi: Ban Hin Laem	14.6333	98.6833					1952	370
USNM	296870	Tupaia	belangeri	olivacea	Mainland	M	46.7583	25.97	17.74	27.55	18.1187	13.58	25.2989	19.1046	49.8063	45.5417	32.46	22.07	12.51	13.82	8.81	3.29	36.92	24.4553	Thailand: Kanchanaburi: Ban Hin Laem	14.6333	98.6833					1952	353
USNM	296872	Tupaia	belangeri	olivacea	Mainland	F	45.4	25.51	17.68	27.17	18.29	13.04	23.77	19.53	49.41	43.66	32.03	21.41	11.77	11.73	7.83	3.11	35.99	23.91	Thailand: Kanchanaburi: Ban Hin Laem	14.6333	98.6833					1952	336
USNM	296873	Tupaia	belangeri	olivacea	Mainland	F	46.25	26.54	18.14	28.19	17.51	12.79	24.71	18.19	49.5	44.9394	32.74	22.07	12.06	13.42	8.69	3.23	36.37	24.6985	Thailand: Kanchanaburi: Ban Hin Laem	14.6333	98.6833					1952	329
USNM	296875	Tupaia	belangeri	olivacea	Mainland	F	46.77	25.34	17.72	27.51	18.37	13.03	24.44	18.48	49.48	45.83	32.42	21.6	11.87	13.34	8.8	2.92	36.67	23.62	Thailand: Kanchanaburi: Ban Hin Laem	14.6333	98.6833					1952	366
USNM	296876	Tupaia	belangeri	olivacea	Mainland	F	45.06	25.15	17.29	26.6	18.2	13.1	24.87	19.81	48.76	44.1408	31.23	20.82	12	12.78	7.85	3.12	34.72	23.2796	Thailand: Kanchanaburi: Ban Hin Laem	14.6333	98.6833					1953	324
USNM	296886	Tupaia	belangeri	olivacea	Mainland	M	46.45	25.31	17.85	27.27	17.9054	13.66	25.1895	19.0522	50.63	45.57	32.42	22.02	12.06	13.06	8.15	3.47	35.69	23.67	Thailand: Kamphaeng Phet: Khlong Khlung	16.2	99.7167					1952	345
USNM	296887	Tupaia	belangeri	olivacea	Mainland		48.2022	26.5	18.57	28.89	18.4337	14.78	26.3348	19.495	51.5791	47.0495	34	22.92	12.5734	14.22	9.02	3.23	37.8	24.46	Thailand: Kamphaeng Phet: Khlong Khlung	16.2	99.7167					1953	360
USNM	296888	Tupaia	belangeri	olivacea	Mainland		48.48	26.3799	18.0751	28.76	18.69	14.86	27.32	20.45	51.78	47.11	33.45	23.11	12.93	14.9	9.06	3.57	37.98	24.51	Thailand: Kamphaeng Phet: Khlong Khlung	16.2	99.7167					1953	350
USNM	296890	Tupaia	belangeri	olivacea	Mainland	M	47.69	25.79	18	27.89	17.98	14.07	25.58	19.19	50.54	47.1	32.57	22.04	12.83	13.79	9.03	3.14	37.16	24.4	Thailand: Nakhon Ratchasima: Sikhiu: Mushi: Tar Shang	14.5333	101.4					1953	380
USNM	296891	Tupaia	belangeri	olivacea	Mainland	M	45.69	24.55	17.23	26.41	17.86	13.73	26.06	18.98	48.79	44.5953	31.66	21.3	12.31	14.04	8.77	2.93	36.1	23.2111	Thailand: Nakhon Sawan: Pak Nam Pho	15.7167	100.15					1953	357
USNM	296892	Tupaia	belangeri	olivacea	Mainland	F	47.3539	25.7587	18.13	27.6634	18.69	13.56	25.05	19.52	50.4066	46.58	32.5454	21.9368	12.2	13.27	8.48	3.19	36.83	24.12	Thailand: Nakhon Sawan: Pak Nam Pho	15.7167	100.15					1953	365
USNM	296893	Tupaia	belangeri	olivacea	Mainland	M	45.03	24.26	16.8	25.69	18.11	12.8	25.1	18.45	47.41	44.11	30.94	20.42	11.94	13.27	8.52	3.09	35.06	22.92	Thailand: Nakhon Sawan: Pak Nam Pho	15.7167	100.15					1953	354
USNM	296894	Tupaia	belangeri	olivacea	Mainland	F	44.31	24.66	17.43	26.04	17.8193	14.22	24.6775	18.77	46.95	43.7	30.7	20.71	11.9689	13.0795	8.5524	3.16	34.41	23.1238	Thailand: Nakhon Sawan: Pak Nam Pho	15.7167	100.15					1953	337
USNM	296895	Tupaia	belangeri	olivacea	Mainland	M	47.72	26.39	17.88	28.55	18.01	14.73	25.64	19.12	51.79	46.6	33.05	22.44	12.33	13.57	9.14	3.28	37.24	24.657	Thailand: Nakhon Sawan: Pak Nam Pho	15.7167	100.15					1953	373
USNM	296897	Tupaia	belangeri	olivacea	Mainland	F	45.97	24.95	16.92	27.31	17.3	12.92	23.56	17.89	48.95	44.78	31.58	21.21	11.69	12.92	8.18	2.95	34.64	22.74	Thailand: Nakhon Sawan: Kow Chong Sala Mountain	15.45	100.133					1953	353
USNM	296898	Tupaia	belangeri	olivacea	Mainland	F	43.93	24.51	16.61	25.6	17.46	13.18	24.11	18.51	46.31	42.67	29.9	20.07	11.77	12.11	8.05	2.92	34.07	23.03	Thailand: Nakhon Sawan: Kow Chong Sala Mountain	15.45	100.133					1953	346
USNM	296899	Tupaia	belangeri	olivacea	Mainland	M	44.65	24.44	16.93	26.15	17.96	13.53	25.28	18.81	47.54	44.26	30.75	20.64	11.95	13.12	8.61	3.12	34.8633	22.9359	Thailand: Nakhon Sawan: Pak Nam Pho	15.7167	100.15					1953	345
USNM	296900	Tupaia	belangeri	olivacea	Mainland	M	47.46	25.76	17.85	27.28	18.48	13.64	25.34	19.45	50.1	46.5	32.39	22.07	11.86	13.03	8.47	3.08	36.56	24.13	Thailand: Nakhon Sawan: Pak Nam Pho	15.7167	100.15					1953	372
USNM	296902	Tupaia	belangeri	olivacea	Mainland	M	46.45	25.3	17.69	26.91	18.7	13.94	26.43	19.39	49.39	45.28	32.56	21.96	12.3	13.02	9	3.6	36.47	23.81	Thailand: Nakhon Sawan: Pak Nam Pho	15.7167	100.15					1953	340
USNM	296905	Tupaia	belangeri	olivacea	Mainland	F	46.25	24.84	17.47	27.34	18.41	13.38	24.95	18.89	49.08	45.38	31.4	21.27	12.17	13.44	8.45	3.24	35.73	23.29	Thailand: Nakhon Sawan: Pak Nam Pho	15.7167	100.15					1953	366
USNM	296906	Tupaia	belangeri	olivacea	Mainland	F	43.86	24.71	17.24	26.008	16.47	12.15	22.44	17.06	46.71	42.6	30.48	20.44	11.62	12.7	8.01	3.08	34.09	23.24	Thailand: Nakhon Sawan: Pak Nam Pho	15.7167	100.15					1953	332
USNM	296907	Tupaia	belangeri	olivacea	Mainland	F	45.29	25.32	17.39	26.81	17.85	13.65	24.17	18.79	48.15	44.65	31.94	21.17	11.42	13.54	8.75	3.11	35.21	23.7203	Thailand: Nakhon Sawan: Pak Nam Pho	15.7167	100.15					1953	324
USNM	296908	Tupaia	belangeri	olivacea	Mainland	F	46.03	24.95	17.69	26.67	18.54	13.78	24.63	19.23	49	45.52	31.5	21.07	11.67	12.72	8.32	2.84	35.74	23.35	Thailand: Lopburi: Airawan Mountain	14.9333	100.75					1953	345
USNM	296911	Tupaia	belangeri	olivacea	Mainland	F	45.95	25.51	17.73	27	16.95	13.04	24.01	17.87	48.97	44.66	31.37	21.05	12.01	13.4	8.94	3.15	35.61	24.4	Thailand: Lopburi: Airawan Mountain	14.9333	100.75					1953	330
USNM	296912	Tupaia	belangeri	olivacea	Mainland	F	45.49	25.08	17.78	26.44	18.16	13.64	24.52	18.35	49.04	44.84	30.89	20.22	12.05	12.57	8.18	3.45	35.25	23.75	Thailand: Chonburi: Si Racha: Nong Ko	13.1667	101.1					1953	360
USNM	355041	Tupaia	belangeri	olivacea	Mainland	F	44.57	24.1488	16.7629	25.87	17.87	12.94	23.5	18.55	47.26	43.82	30.41	20.33	11.98	12.73	8.43	3.02	33.77	22.5726	Thailand: Nakhon Ratchasima: Pak Chong: Kao Yai National Park	14.75	101.417					1963	335
ZMB	41073	Tupaia	belangeri	olivacea	Mainland	F	50.08	27.9	19.26	30	19.71	14.88	26.77	20.0451	53.14	49.17	34.68	24.04	12.48	14.37	9.4	3.82	39.72	26.64	Thailand: Bangkok	13.75	100.517					1928
ZMB	41074	Tupaia	belangeri	olivacea	Mainland	F	46.17	25.25	17.35	27.1221	18.09	13.42	24.85	19.2	48.62	45.7	31.88	21.69	12	13.69	8.65	3.13	36.53	24.5	Thailand: Bangkok	13.75	100.517					1928
ZMB	41075	Tupaia	belangeri	olivacea	Mainland	F	47.63	26.15	18.18	27.8205	18.9	13.83	25.2366	19.07	50.24	46.39	32.23	21.66	11.85	13.89	9.06	3.16	37.17	25.08	Thailand: Bangkok	13.75	100.517					1928
ZMB	41076	Tupaia	belangeri	olivacea	Mainland	M	47.39	26.08	18.18	28.33	18.07	13.67	25.25	18.85	50.36	46.6	32.62	21.79	12.42	14.68	9.25	3.38	37.45	24.57	Thailand: Bangkok	13.75	100.517					1928
ZMB	41077	Tupaia	belangeri	olivacea	Mainland	F	49.06	27.0357	18.6945	28.9397	19.58	14.28	26.11	19.84	52.14	48.57	33.88	22.9127	12.3	13.52	8.89	3.46	38.63	25.47	Thailand: Bangkok	13.75	100.517					1928
ZMB	41079	Tupaia	belangeri	olivacea	Mainland	F	46.1974	25.55	17.97	27.26	18.0541	13.65	25.014	18.9745	49.2893	45.182	31.94	21.41	12.1932	13.4451	8.8148	3.2404	36.1487	24.0314	Thailand: Bangkok	13.75	100.517					1928
ZMB	41082	Tupaia	belangeri	olivacea	Mainland	F	46.11	25.5764	17.7739	27.29	17.914	13.43	23.8735	18.75	48.85	45.83	31.96	21.54	11.16	12.9	8.64	2.88	36.08	24.21	Thailand: Bangkok	13.75	100.517					1928
ZMB	41083	Tupaia	belangeri	olivacea	Mainland	F	48	26.55	18.96	28.38	18.25	13.76	25.91	19.24	50.66	47.01	32.83	22.05	12.18	14.11	9.47	3.42	38.17	25.57	Thailand: Bangkok	13.75	100.517					1928
ZMB	41084	Tupaia	belangeri	olivacea	Mainland	M	49.31	27.36	18.91	28.93	18.7386	14.22	26.3472	19.6114	52.4022	48.93	34.03	23.4	12.7272	14.3114	9.3198	3.5418	38.497	25.38	Thailand: Bangkok	13.75	100.517					1928
ZMB	41085	Tupaia	belangeri	olivacea	Mainland	F	47.87	26.24	18.27	28.02	18.69	14.17	26	19.44	50.35	46.54	32.29	22.03	12.27	13.15	8.66	3.5	37.23	24.88	Thailand: Bangkok	13.75	100.517					1928
ZMB	41670	Tupaia	belangeri	olivacea	Mainland	M	48.769	26.53	18.55	29.05	18.8884	15.02	27.3419	19.9212	52.2559	47.7612	34.67	23.44	12.8716	14.83	9.42	3.7	38.75	24.9	Thailand: Bangkok	13.75	100.517					1929
ZMUC	734	Tupaia	belangeri	olivacea	Mainland	M	49.79	27.7495	18.933	29.79	18.7	15.92	28.64	20.28	53.08	48.6568	35.13	24.22	13.02	15.02	9.56	3.78	39.365	25.8893	Thailand: Bangkok	13.75	100.517					1927
ZMUC	735	Tupaia	belangeri	olivacea	Mainland	M	49.33	26.5	18.19	28.73	18.77	14.88	26.93	19.87	52.15	48.05	34.26	23.05	12.7709	13.77	8.48	3.5	38.33	24.7632	Thailand: Bangkok	13.75	100.517					1926
NHMUK	78.2531	Tupaia	belangeri	siccata	Mainland	M	46.98	25.75	17.14	27.54	18.1943	13.46	25.48	19.1971	49.86	45.83	32.44	21.916	12.3206	13.5929	8.7836	3.12	37.06	24.25	Myanmar: Chindwin	22.5996	95.1
NHMUK	14.7.19.73	Tupaia	belangeri	siccata	Mainland	M	44.71	24.87	16.33	26.49	18.04	14.03	25.71	18.51	47.8	44.73	30.65	20.16	11.76	14.32	9.24	3.37	34.7	22.76	Myanmar: Mingun: West Sagaing	21.7978	95.8694					1913
NHMUK	14.7.19.74	Tupaia	belangeri	siccata	Mainland	F	42.22	23.56	15.52	24.8997	17.69	12.64	23.53	17.96	44.91	41.61	28.53	18.96	11.49	12.8	8.56	3.14	33.68	22.14	Myanmar: Mingun: West Sagaing	21.7978	95.8694					1913
NHMUK	14.7.19.75	Tupaia	belangeri	siccata	Mainland	M	46.02	25.23	17.67	26.78	19	15.26	27.17	19.27	48.25	45.14	30.68	20.32	12.39	14.2	9.09	3.59	36.24	23.31	Myanmar: Mt. Popa	20.9167	95.25					1913
NHMUK	14.7.19.77	Tupaia	belangeri	siccata	Mainland	M	45.144	24.6708	17.08	26.4511	17.7815	14.18	24.9245	18.7031	48.4015	44.1832	31.2616	20.9328	12.2912	13.91	8.35	2.96	34.44	22.94	Myanmar: Mt. Popa	20.9167	95.25					1913
NHMUK	14.7.19.78	Tupaia	belangeri	siccata	Mainland	F	44.26	24.97	17.14	25.87	18.39	14.07	24.85	18.56	46.82	43.75	30.14	19.8	12.09	13.85	8.98	3.46	35.07	23.66	Myanmar: Mt. Popa	20.9167	95.25					1913
NHMUK	14.7.19.79	Tupaia	belangeri	siccata	Mainland	F	42.79	23.51	16.16	25.08	18.24	13.38	24.52	18.36	45.48	42.71	29.17	18.78	11.55	13.36	8.35	3.3	33.95	22.11	Myanmar: Mt. Popa	20.9167	95.25					1913
NHMUK	14.7.19.81	Tupaia	belangeri	siccata	Mainland	F	44.43	25.02	17.1	26.63	17.5072	13.62	24.26	18.06	47.3835	44.36	30.29	20.06	12.03	13.52	8.39	3.01	35.06	23.42	Myanmar: Meiktila: Pyawbwe	20.5952	96.0502					1913
NHMUK	14.7.19.84	Tupaia	belangeri	siccata	Mainland	M	47.5	26.2	17.54	28.29	18.65	15.05	26.7492	18.77	50.52	47.27	32.64	21.87	12.43	14.41	8.87	3.54	37.35	24.32	Myanmar: Kyauk Myaung: Irrawaddy	23.9167	95.6667					1913
NHMUK	14.7.19.85	Tupaia	belangeri	siccata	Mainland	M	43.9199	24.27	16.81	25.25	17.8049	13.62	24.3046	18.5423	46.5509	43.3255	28.99	18.84	11.9368	12.96	8.47	2.84	33.81	22.65	Myanmar: Pagan	21.1716	94.8598					1913
NHMUK	15.5.5.33	Tupaia	belangeri	siccata	Mainland	F	44.61	24.5	16.75	26.08	17.61	12.61	23.89	18.05	47.29	43.4	30.48	20.31	11.69	12.83	8.13	3.22	35.17	23.213	Myanmar: Tatkon: West Kindal: Chindwin River	20.1306	96.2033					1914
NHMUK	15.5.5.34	Tupaia	belangeri	siccata	Mainland	F	44.6	24.93	17.15	26.25	17.5829	13.25	23.87	18.26	47.43	43.79	30.47	20.46	11.76	12.3	8.14	3.25	34.6075	23.3494	Myanmar: Tatkon: West Kindal: Chindwin River	20.1306	96.2033					1914
NHMUK	15.5.5.35	Tupaia	belangeri	siccata	Mainland	F	44.2032	25.3288	17.4422	26.947	18.32	13.38	24.51	18.5	47.5848	42.08	32.2312	21.8564	11.52	12.8	8.64	3.26	35.2237	23.7994	India: Manipur: Tsibit	24.5754	94.2204					1914
NHMUK	15.5.5.36	Tupaia	belangeri	siccata	Mainland	F	43.6934	24.9841	17.1546	26.5118	18.14	12.83	23.28	18	46.8861	41.62	31.7093	21.4893	11.33	12.9	8.45	2.88	34.6791	23.5843	India: Manipur: Haingyaw	24.5754	94.2204					1914
NHMUK	15.5.5.37	Tupaia	belangeri	siccata	Mainland	M	45.23	24.85	16.91	26.88	17.986	13.4306	25.03	18.9076	47.92	44.48	30.73	20.6	12.41	13.35	8.74	2.95	35.76	23.49	Myanmar: Chindwin: Kin	22.6	95.1					1914
NHMUK	27.11.18.11	Tupaia	belangeri	siccata	Mainland	M	47.2891	26.64	18.43	27.49	18.0047	13.84	26.05	18.84	49.9884	46.2861	31.84	21.3	12.4465	14.35	9.23	3.13	37.14	24.11	Myanmar: 30 mi N of Toungoo	19.3915	96.3336					1927
NHMUK	27.11.18.12	Tupaia	belangeri	siccata	Mainland	M	47.49	26.65	18.47	28.35	17.77	13.96	25.8	19.25	50.85	45.5	33.95	23.26	12.8	13.54	8.46	3.24	37.06	24.51	Myanmar: 10 mi N of Toungoo	18.9333	96.4333					1927
NHMUK	6.7.5.1	Tupaia	belangeri	siccata	Mainland	M	44.9938	24.67	17.2	26.08	17.69	13.71	25.44	18.35	47.17	44.2547	30.22	20.15	12.0318	14.42	9.33	3.47	35.66	23.28	Myanmar: Zibugaung	21.7833	94.7667					1906
USNM	20888	Tupaia	belangeri	siccata	Mainland	M	46.28	25.72	17.68	27.13	17.7	13.59	25.29	19.14	49.36	44.51	32.22	21.35	12.11	13.5	8.82	3.1	36.02	24.07	Myanmar: Pegu: Toungoo, NE of Bia Po: Karen Hills (900-1000 m)	18.9333	96.4333	950				1888
USNM	279178	Tupaia	belangeri	siccata	Mainland	F	43.45	23.72	16.27	25.47	17.26	13.31	24.09	18.18	46.23	42.46	29.45	19.5663	11.91	13.18	8.51	3.36	33.7612	22.318	India: Manipur: 5 mi N of Imphal	24.8167	93.95					1945	341
USNM	577421	Tupaia	belangeri	siccata	Mainland	F	43.93	24.32	16.56	25.55	17.6	13.09	23.83	18.24	46.43	43.43	29.58	19.5	11.29	13.38	7.79	2.87	34.38	22.8	Myanmar: Sagain: Kanbalu: San Myaung Camp: Chatthin Wildlife Sanctuary	20.8619	96.052					1996	340	155
USNM	577422	Tupaia	belangeri	siccata	Mainland	M	46.45	25.56	17.43	26.83	18.27	14.59	27.51	18.79	49.79	45.97	30.85	20.21	12.26	14.38	8.81	4.3	36.27	23.73	Myanmar: Sagain: Kanbalu: San Myaung Camp: Chatthin Wildlife Sanctuary	20.8619	96.052					1996	354	175
USNM	577423	Tupaia	belangeri	siccata	Mainland	M	45.44	25.11	17.23	26.57	17.54	14.5	25.56	18.31	47.75	44.72	30.62	19.93	11.72	13	8.25	3.47	35.3	23.47	Myanmar: Sagain: Kanbalu: San Myaung Camp: Chatthin Wildlife Sanctuary	20.8619	96.052					1996	345	140
USNM	577424	Tupaia	belangeri	siccata	Mainland	F	45.4203	24.94	17.29	26.37	18.0366	14.08	25.6226	18.8725	48.0672	44.7952	30.22	19.8	12.2	13.63	8.61	3.34	35.39	23.47	Myanmar: Sagain: Kanbalu: San Myaung Camp: Chatthin Wildlife Sanctuary	20.8619	96.052					1996	360	180
USNM	584375	Tupaia	belangeri	siccata	Mainland	M	46.36	25.78	17.28	27.24	18.78	14.18	28.16	19.21	49.79	45.48	31.43	20.71	12.41	13.72	8.68	3.96	36.02	23.75	Myanmar: Mandalay: Pyin-Oo-Lwin: National Kandawgyi Gardens (1100 m)	21.9883	96.4724	1100				2003	355	165
USNM	584376	Tupaia	belangeri	siccata	Mainland	F	42.75	22.78	15.49	24.7	17.44	12.75	23.54	17.99	45.64	42.02	29.36	19.463	11.7	12.46	7.94	3.19	33.18	21.6	Myanmar: Mandalay: Pyin-Oo-Lwin: National Kandawgyi Gardens (1100 m)	21.9883	96.4724	1100				2003	342	125
ZMB	90778	Tupaia	belangeri	siccata	Mainland	M	43.73	24.19	16.31	25.89	18.72	14.79	27.3	18.85	46.62	43.23	30.24	19.75	11.97	14.07	8.84	3.56	34.51	22.47	Myanmar: Mt. Popa	20.9199	95.2537					1937
ZMB	90780	Tupaia	belangeri	siccata	Mainland	F	43.65	23.73	16.5	25.17	17.99	13.52	24.34	18.15	46.08	42.93	29.28	19.13	11.73	12.81	8.19	3.47	33.66	22.36	Myanmar: Mt. Popa	20.9199	95.2537					1937
ZMB	90781	Tupaia	belangeri	siccata	Mainland	F	44.38	24.5	17.01	26.08	17.9022	13.89	24.9487	18.7482	47.02	43.69	30.44	19.74	11.8159	12.41	8.4	3.32	35.14	23.27	Myanmar: Mt. Popa	20.9199	95.2537					1937
ZMB	90818	Tupaia	belangeri	siccata	Mainland	M	45.46	24.77	17.38	26.58	18.26	13.36	25.95	18.97	48.65	45.3	30.55	19.95	12.2	14.32	9.19	3.5	35.53	22.89	Myanmar: Maymyo	22.0367	96.4707					1937
ZMB	90819	Tupaia	belangeri	siccata	Mainland	M	44.53	24.03	16.63	26.44	18.04	12.16	24.44	18.39	47.3	43.98	30.04	19.73	11.95	12.66	8.33	3.51	34.81	22.71	Myanmar: Maymyo	22.0367	96.4707					1937
ZMB	90820	Tupaia	belangeri	siccata	Mainland	M	44.91	24.57	17.22	25.85	18.34	13.61	25.0615	18.72	48.33	44.73	30.58	20.16	12.14	13.01	7.94	3.11	34.86	22.76	Myanmar: Maymyo	22.0367	96.4707					1937
AMNH	M-54699	Tupaia	belangeri	tenaster	Mainland	M	44.15	24.74	17.3	25.8	16.97	13.14	25.16	19.29	47.4416	42.61	30.88	20.46	12.085	13.34	8.45	3.19	34.79	23.29	Myanmar: Tenasserim: Toak Plateau	16.3167	98.4833					1924
NHMUK	55.1304	Tupaia	belangeri	tenaster	Mainland	M	46.16	25.97	18.56	27.54	18.16	14.87	26.3002	18.73	49.36	45.56	32.53	21.6	12.63	13.65	8.56	3.45	35.86	23.89	Myanmar: Hat Sanuk	11.8	99.6					1919
NHMUK	55.1305	Tupaia	belangeri	tenaster	Mainland	M	45.48	25.34	18.12	26.93	18.12	14.01	25.31	18.63	48.47	44.48	31.83	21.11	12.09	13.16	8.55	3.01	35.5889	23.8642	Myanmar: Hat Sanuk	11.8	99.6					1919
NHMUK	55.1306	Tupaia	belangeri	tenaster	Mainland	M	44.42	24.3941	16.82	26.07	18.2	13.38	25.29	18.78	47.26	43.6	30.79	20.46	11.95	12.7	8.13	3.15	34.667	22.9059	Myanmar: Hat Sanuk	11.8	99.6					1919
NHMUK	55.1307	Tupaia	belangeri	tenaster	Mainland	F	44.13	24.05	17.13	25.5	18.32	13.47	24.44	18.41	46.62	43.64	30.61	19.77	11.92	13.42	8.49	3.29	34.4153	22.8526	Myanmar: Hat Sanuk	11.8	99.6					1919
NHMUK	55.1309	Tupaia	belangeri	tenaster	Mainland	M	46.21	25.91	17.68	27.47	18.39	13.89	25.64	19.38	49.46	45.82	32.02	21.33	12.8	13.28	9.28	3.32	36.51	24.62	Thailand: Ko Lak: Rajburi	11.7861	99.8103					1919
NHMUK	55.131	Tupaia	belangeri	tenaster	Mainland	M	46.11	25.74	17.95	26.74	18.54	13.49	25.79	18.89	49.31	45.37	32.3	21.64	12.6	13.03	8.63	3.46	36.45	23.53	Thailand: Ko Lak: Rajburi	11.7861	99.8103					1919
NHMUK	55.1311	Tupaia	belangeri	tenaster	Mainland	M	46.02	25.94	18.36	27.41	18.34	13.16	24.91	18.56	49.33	45.1	31.42	21.24	11.95	13.07	8.66	3.16	35.74	24.32	Thailand: Ko Lak: Rajburi	11.7861	99.8103					1919
NHMUK	1939.38	Tupaia	belangeri	tenaster	Mainland		48.59	26.95	18.64	29.05	18.78	14.11	25.93	19.71	51.74	47.27	33.9	23.2	12.5	13.92	9.09	3.17	38.07	25.51	Thailand: Koharut [Khao Krut]	11.3689	99.5812
NHMUK	14.12.8.93	Tupaia	belangeri	tenaster	Mainland	M	46.45	25.96	17.54	27.6527	18.25	14.1	26.27	19.34	50.11	44.47	33.62	22.39	12.57	13.67	8.54	3.24	36.69	24.42	Myanmar: Banlaw: Tenasserim River	12.1167	99.05					1914
NHMUK	14.12.8.94	Tupaia	belangeri	tenaster	Mainland	M	45.84	25.74	17.7	27.39	18.25	14.65	25.74	19.34	49.8	44.77	32.98	22.28	12.32	13.49	8.56	3.34	36.11	24.07	Myanmar: Tenasserim Town	12.0833	99.0167					1914
NHMUK	17.3.25.2	Tupaia	belangeri	tenaster	Mainland	M	46.9211	26.33	18.18	28.22	17.9396	13.5511	24.4041	19.0817	50.2521	45.2476	33.98	23.59	12.1978	13.06	8.46	3.12	37.16	25.15	Myanmar: Tenasserim Town	12.0833	99.0167					1914		135
NHMUK	17.3.25.3	Tupaia	belangeri	tenaster	Mainland	M	46.07	25.54	17.47	27.71	17.29	13.51	25.43	18.68	49.51	44.69	32.95	22.57	11.9	13.37	8.92	3.05	36.4	23.66	Myanmar: Tagool: Tenasserim River	12.2453	99.0488					1914
NHMUK	17.3.25.4	Tupaia	belangeri	tenaster	Mainland	M	48.3044	27.46	18.46	29.22	18.2671	14.2891	26.2287	19.3257	51.6394	46.8039	34.88	23.66	12.5682	13.51	8.4	3.47	38.01	25.14	Myanmar: Tagool: Tenasserim River	12.2453	99.0488					1914
NHMUK	19.2.9.1	Tupaia	belangeri	tenaster	Mainland	M	47.38	26.58	18.06	28.14	18.31	13.42	25.95	19.54	50.7	46.33	32.74	22.3	12.45	13.94	9.29	3.43	37.06	24.75	Thailand: Ko Lak	11.7861	99.8103					1918
NHMUK	19.2.9.2	Tupaia	belangeri	tenaster	Mainland	F	44.17	24.75	16.63	26.0719	17.42	13.92	24.2291	18.81	46.85	42.95	30.57	20.45	11.94	11.86	8.19	3.18	34.62	23.29	Thailand: Ko Lak	11.7861	99.8103					1918
NHMUK	19.2.9.3	Tupaia	belangeri	tenaster	Mainland	F	45.31	25.49	17.39	26.57	17.96	13	24.03	18.58	48.83	43.85	31.53	21.03	11.81	12.51	8.43	3.26	35.23	24.19	Thailand: Ko Lak	11.7861	99.8103					1918
NHMUK	20.7.3.10	Tupaia	belangeri	tenaster	Mainland	M	46.47	26.19	17.92	28.19	18.28	14.94	26.5	18.99	49.65	45.25	32.75	22.25	11.97	13.94	9.28	3.46	36.25	24.57	Thailand: Maprit: Patiyu	10.7	99.3167					1915
NHMUK	20.7.3.11	Tupaia	belangeri	tenaster	Mainland	F	46.78	25.8	17.69	27.99	18.14	13.17	24.31	18.51	50.41	45.42	31.96	21.47	12.22	13.39	9.01	3.3	36.67	24.11	Thailand: Maprit: Patiyu	10.7	99.3167					1915
NHMUK	85.8.1.78	Tupaia	belangeri	tenaster	Mainland	M	47.2926	26.53	17.77	28.62	18.0179	13.76	24.4907	19.0887	50.7754	45.7352	34.66	23.65	12.3763	13.1107	8.65	3.06	37.4	25.26	Myanmar: Tenasserim	12.38	99.2
NHMUK	85.8.1.79	Tupaia	belangeri	tenaster	Mainland	F	46.4308	25.4	17.41	26.979	18.8326	14	26.67	20.04	49.6587	45.6025	32.12	21.09	12.5487	13.7285	8.888	3.4374	36.3825	23.7618	Myanmar: Tenasserim	12.38	99.2
NHMUK	85.8.1.85	Tupaia	belangeri	tenaster	Mainland	M	46.0622	25.32	17.61	27.0945	17.9483	13.82	25.6314	18.9669	49.2285	45.055	31.64	21.5	12.2054	13.7229	8.8968	3.52	35.75	23.35	Myanmar: Tenasserim: Thatone	12.38	99.2					1877
SMF	4944	Tupaia	belangeri	tenaster	Mainland	M	47.5669	25.87	17.63	28.48	18.259	14.69	25.82	19.28	50.644	46.7989	32.54	21.84	12.3288	14.6728	9.57	3.31	37.32	23.94	Myanmar: Tenasserim	12.38	99.2					1886
USNM	124003	Tupaia	belangeri	tenaster	Mainland	M	47.99	27.45	18.32	29.28	17.13	13.91	24.69	17.97	51.11	46.62	35.15	24.29	12.55	13.33	8.81	3.22	38.15	25.73	Myanmar: South Tenasserim: Victoria Point	9.98333	98.55					1904	365
USNM	221576	Tupaia	belangeri	tenaster	Mainland	F	44.07	24.02	16.7	25.63	17.8	14	24.57	18.43	46.65	43.61	30.11	19.98	12.09	13.03	8.73	3.29	33.7	22.43	Thailand: Ko Lak: Prachuap Khiri Khan	11.8167	99.7981					1916	337
USNM	221577	Tupaia	belangeri	tenaster	Mainland	M	46.87	26.09	17.49	27.59	18.44	14.21	25.32	18.75	49.54	45.47	32.03	21.7	12.19	14.54	8.8	3.15	36.71	24.71	Thailand: Ko Lak: Prachuap Khiri Khan	11.8167	99.7981					1916	355
USNM	221578	Tupaia	belangeri	tenaster	Mainland	F	44.2524	24.43	17.02	26.33	17.493	13.17	23.9452	18.63	47.21	43.0005	31.21	20.9613	11.8039	12.92	8.43	2.81	34.44	22.65	Thailand: Ko Lak: Prachuap Khiri Khan	11.8167	99.7981					1916	347
USNM	296877	Tupaia	belangeri	tenaster	Mainland	M	46.4258	26.01	18.41	27.81	17.9327	14.18	24.38	18.6992	49.36	45.4671	32.17	21.5	12.0507	13.57	9.22	3.38	36.08	24.2	Thailand: Prachuap Khiri Khan: Ban Khlua Klang	11.8167	99.7982					1952	367
USNM	296878	Tupaia	belangeri	tenaster	Mainland	F	45.6	24.89	16.98	26.91	17.75	13.68	24.22	18.08	48.03	44.35	31.32	20.85	12.26	13.31	9.32	3.17	34.99	23.55	Thailand: Prachuap Khiri Khan: Ban Khlua Klang	11.8167	99.7982					1952	360
USNM	296879	Tupaia	belangeri	tenaster	Mainland	M	45.64	25.25	16.98	27.08	17.99	14	25.25	18.71	49.04	44.93	32.02	21.5	12.21	14.22	9.47	3.52	35.43	23.59	Thailand: Prachuap Khiri Khan: Ban Khlua Klang	11.8167	99.7982					1952	230
USNM	296880	Tupaia	belangeri	tenaster	Mainland	M	45.09	25.41	17.64	26.98	17.83	13.68	24.85	18.28	48.24	44.13	31.78	21.28	12.29	13.17	8.71	3.18	34.94	23.88	Thailand: Prachuap Khiri Khan: Ban Khlua Klang	11.8167	99.7982					1952	335
USNM	296881	Tupaia	belangeri	tenaster	Mainland	M	48.73	26.99	18.9	29.2	18.43	15.3	26.67	19.11	51.92	48.21	34.4	23.83	13.15	14.15	9.21	3.41	37.8	25.17	Thailand: Prachuap Khiri Khan: Ban Khlua Klang	11.8167	99.7982					1952	363
USNM	296882	Tupaia	belangeri	tenaster	Mainland	F	45.4584	25.11	17.57	26.38	17.9436	13.4876	24.8895	18.8797	48.45	44.4863	31.2912	20.81	12.1653	13.33	8.75	3.18	35.4749	23.6522	Thailand: Prachuap Khiri Khan: Ban Khlua Klang	11.8167	99.7982					1952	360
USNM	296883	Tupaia	belangeri	tenaster	Mainland	M	45.224	25.6868	17.7	27.0723	17.7129	13.485	24.1808	18.6331	48.5278	43.9807	32.0684	21.5645	12.0244	12.87	8.56	3.23	34.89	24.2	Thailand: Prachuap Khiri Khan: Ban Khlua Klang	11.8167	99.7982					1952	345
FMNH	32399	Tupaia	belangeri	tonquinia	Mainland	M	49.56	27.11	18.87	29.55	18.42	13.83	26.79	20.2	53.24	47.77	35.31	24.26	12.45	13.54	8.86	3.37	38.85	25.25	Vietnam: Pa Ham	21.9167	103.233					1929	370
FMNH	32401	Tupaia	belangeri	tonquinia	Mainland	M	47.0757	26.03	18.12	27.82	17.9446	13.88	25.1111	19.2551	50.1537	45.7157	32.95	22.56	12.3923	13.92	8.64	2.83	37.3	24.44	Vietnam: Phong Tho	22.5167	103.35					1929	380
FMNH	32402	Tupaia	belangeri	tonquinia	Mainland	M	46.8694	25.86	18.03	27.79	18.1034	13.41	24.7567	19.1168	49.9835	45.6073	32.91	22.3	12.1164	13.27	8.92	3.14	37.07	24.45	Vietnam: Bac Tan Trai	20.35	106.317					1929	346
FMNH	32403	Tupaia	belangeri	tonquinia	Mainland	F	44.95	25.12	17.69	26.91	17.43	12.91	23.91	18.94	48.36	44.01	31.71	21.5	12.2	13.23	9.06	2.97	35.33	23.92	Vietnam: Muong Boum	22.3833	102.817					1929	344
FMNH	32404	Tupaia	belangeri	tonquinia	Mainland	M	45.63	25.34	17.69	27.2	17.85	13.37	24.99	19.44	48.5	44.84	31.86	21.36	11.66	13.41	8.72	3.56	36.01	24.26	Vietnam: Lieng San	22.4	103.217					1929	343
FMNH	32405	Tupaia	belangeri	tonquinia	Mainland	F	45.56	25.13	17.38	27.04	18.24	13.9	25.31	19.66	48.94	44.62	32.07	21.57	12.79	13.29	8.88	3.14	35.94	23.94	Vietnam: Lieng San	22.4	103.217					1929	351
FMNH	32406	Tupaia	belangeri	tonquinia	Mainland	F	45.1257	25.15	17.51	26.52	17.7822	13.3116	24.0082	18.6618	48.1291	44.132	31.3086	20.94	12.0711	13.17	8.74	2.89	34.97	23.67	Vietnam: Nam He	22.3667	104.1					1929	365
FMNH	32407	Tupaia	belangeri	tonquinia	Mainland	F	43.99	23.91	16.57	25.84	17.1	12.54	23.96	18.7	47.26	42.73	30.41	20.5	11.73	12.56	8.14	2.99	34.2	22.7	Laos: Phong Saly (4400 ft)	21.6833	102.1	1341				1929	339
FMNH	32410	Tupaia	belangeri	tonquinia	Mainland	F	42.4	23.22	16.2	24.5746	17.2	12.57	23.02	18.72	45.69	41.17	29.4	19.31	11.56	11.95	7.89	2.78	32.84	22.01	Laos: Phong Saly (4400 ft)	21.6833	102.1	1341				1929	336
FMNH	32411	Tupaia	belangeri	tonquinia	Mainland	F	42.857	23.03	16.0269	24.87	17.2826	12.03	22.9302	18.235	45.9598	41.7777	29.65	19.81	11.6059	12.54	7.86	2.85	32.97	21.96	Laos: Phong Saly (4400 ft)	21.6833	102.1	1341				1929	330
FMNH	32412	Tupaia	belangeri	tonquinia	Mainland	F	43.92	24.47	17.08	25.8331	17.21	11.85	23.46	18.74	46.78	42.63	30.32	20.07	11.76	12.73	8.04	2.69	33.99	23.23	Laos: Phong Saly (4400 ft)	21.6833	102.1	1341				1929	338
FMNH	32413	Tupaia	belangeri	tonquinia	Mainland	F	43.9	24.3	16.77	25.85	17.12	12.8966	23.66	18.228	46.9139	42.42	30.83	20.66	11.7108	12.07	7.86	2.95	33.85	22.95	Laos: Muong Yo	21.5167	101.85					1929	328
FMNH	38900	Tupaia	belangeri	tonquinia	Mainland	M	47.53	26.03	18.11	28.02	17.85	14.14	25.78	19.78	51.2	46.67	33.32	22.67	12.19	14.56	9.77	3.1	37.58	24.81	Vietnam: Chapa	22.35	103.867					1929
FMNH	38902	Tupaia	belangeri	tonquinia	Mainland	M	48.33	26.42	18.37	28.43	18.24	14.45	25.98	20.02	51.05	47.83	33.88	23.09	12.87	14.17	9.58	3.35	37.97	24.69	Vietnam: Chapa	22.35	103.867					1929
FMNH	38904	Tupaia	belangeri	tonquinia	Mainland	M	47.3069	26.21	17.97	28.43	18.157	13.62	25.63	19.2596	50.6441	45.8577	33.58	23.1	12.3508	13.7	9.02	3.22	37.37	24.9	Vietnam: Chapa	22.35	103.867					1929
FMNH	38905	Tupaia	belangeri	tonquinia	Mainland	F	48.01	26.74	18.11	28.5	18.14	14.18	25.33	19.5	51.38	46.52	34.26	23.41	12.65	13.77	8.78	2.9	37.7093	25.0785	Vietnam: Annam: Hoi-Xuan	20.3833	105.1					1930
FMNH	38907	Tupaia	belangeri	tonquinia	Mainland	M	48.4851	27.11	18.36	29.57	18.2403	13.85	25.8121	19.3396	51.9584	46.7186	35.1955	24.46	12.4088	13.84	8.72	3.52	38.58	25.47	Vietnam: Annam: Hoi-Xuan	20.3833	105.1					1930
FMNH	38908	Tupaia	belangeri	tonquinia	Mainland		48.91	26.64	18.56	29.23	18.92	13.69	25.73	19.95	52.79	47.7	35.21	24.17	12.46	13.64	9.35	3.36	38.58	25	Vietnam: Lung Lunh	21.2833	106.35					1930	195
LACM	IH 33	Tupaia	belangeri	tonquinia	Mainland	M	47.86	26.84	18.45	28.76	17.79	13.85	24.43	19.54	51.3	46.46	34.06	23.46	12.37	13.72	9.43	3.03	36.91	24.9	Vietnam: Yen Bai Province: Frontier Station	21.7215	104.899					2001	368	140
LACM	IH 85	Tupaia	belangeri	tonquinia	Mainland	M	46.58	25.69	18.02	27.68	17.74	13.4	24.26	19.53	49.73	45.41	32.85	22.55	12.11	13.7	8.91	3.13	36.23	24.33	Vietnam: Yen Bai Province: Frontier Station	21.7215	104.899					2001	340	140
MCZ	13685	Tupaia	belangeri	tonquinia	Mainland	M	45.57	25.82	17.67	27.0717	18.29	13.86	25.39	20.1	48.87	44.36	32.07	21.25	12.45	13.45	8.83	3	36.33	24.43	Vietnam: Tonkin	21.2365	105.025					1911	335
MCZ	13686	Tupaia	belangeri	tonquinia	Mainland	F	43.4169	23.31	16.32	24.92	17.7574	12.7	23.73	18.6386	46.3734	42.5294	29.52	19.6	12.38	12.32	8.41	2.75	33.6	22.47	China: Yunnan Province: Mongtze	23.3667	103.383					1939
MCZ	26943	Tupaia	belangeri	tonquinia	Mainland	F	45.93	25.68	17.53	27.3112	17.23	12.97	25.18	19.56	50.17	43.99	31.97	21.97	12.73	13.53	8.26	2.84	36.43	24.36	Vietnam: Chapa	22.35	103.867					1939
MCZ	38263	Tupaia	belangeri	tonquinia	Mainland	M	45.235	25.4361	17.09	26.9565	17.18	13.58	24.74	18.86	48.4411	43.97	31.996	21.6193	12.1	13.09	8.91	2.99	35.25	23.92	Vietnam: Chapa	22.35	103.867					1939
MCZ	38264	Tupaia	belangeri	tonquinia	Mainland	F	47.53	26.34	18.1416	28.18	18.35	13.55	24.78	19.55	50.8158	45.83	33.5873	22.8971	12.81	13.32	9.05	3.17	36.99	24.72	Vietnam: Chapa	22.35	103.867					1938
MNHN	1898-1596	Tupaia	belangeri	tonquinia	Mainland		46.2816	25.82	17.93	27.58	18.3867	13.44	24.8	19.9	49.6857	45.0291	32.95	22.14	12.3411	13.08	8.93	3.14	36.29	24.37	Vietnam: Tonkin	21.2365	105.025
MNHN	1929-354	Tupaia	belangeri	tonquinia	Mainland	M	45.35	24.51	17.06	27.23	17.72	13.37	24.7	18.85	49.16	44.28	32.1	22.13	12	12.68	8.16	3.19	35.87	23.2319	Laos: Xien Luang-Koo [Xiangkhouang Province]	19.3215	103.377					1926
MNHN	1929-358	Tupaia	belangeri	tonquinia	Mainland	M	44.709	24.34	17.26	25.94	17.7565	13.42	23.9962	18.8458	47.7682	43.5961	31.24	21.2	12.0193	12.86	8.58	3.01	34.98	23.31	Laos: Nape	18.3	105.1					1928
MNHN	1929-360	Tupaia	belangeri	tonquinia	Mainland	M	46.1288	25.37	17.29	27.4077	17.6969	13.09	23.8854	18.9145	49.3602	44.6683	32.78	22.55	12.0523	13.21	8.69	2.73	36.36	23.9954	Laos: Nape	18.3	105.1					1928
MNHN	1929-361	Tupaia	belangeri	tonquinia	Mainland	M	44.05	24.0756	16.5458	26.11	18.47	12.8	24.76	19.61	47.6	43.01	31.1	20.82	12.57	12.18	7.81	3.07	34.59	22.44	Laos: Xien Luang-Koo [Xiangkhouang Province]	19.3215	103.377					1926
MNHN	1929-362	Tupaia	belangeri	tonquinia	Mainland	M	44.29	24.53	16.97	26.0783	17.22	12.93	23.47	18.71	47.34	43.97	30.71	20.85	11.97	12.15	7.72	2.88	34.46	22.9724	Laos: Xien Luang-Koo [Xiangkhouang Province]	19.3215	103.377					1926
MNHN	1929-363	Tupaia	belangeri	tonquinia	Mainland	M	44.74	24.69	16.77	26.3915	18.15	13.4	24.76	19.53	47.66	42.99	31.41	21.34	12.14	13.1	8.87	3.05	35.01	23.23	Laos: Xien Luang-Koo [Xiangkhouang Province]	19.3215	103.377					1926
MNHN	1929-364	Tupaia	belangeri	tonquinia	Mainland	F	42.6548	23.28	16.02	24.26	17.3935	12.66	23.1	18.3012	45.7598	41.6355	29.23	19.3	11.714	11.9491	7.65	2.56	32.75	21.75	Laos: Xien Luang-Koo [Xiangkhouang Province]	19.3215	103.377					1926
MNHN	1929-365	Tupaia	belangeri	tonquinia	Mainland	F	44.11	24.15	16.8	26.05	17.24	12.18	23.41	18	47.16	42.98	30.93	20.7	12.14	12.72	8.44	3.01	34.54	22.9474	Laos: Xien Luang-Koo [Xiangkhouang Province]	19.3215	103.377					1925
MNHN	1929-366	Tupaia	belangeri	tonquinia	Mainland	F	43.33	24.05	16.84	26.07	17.22	12.7	23.13	18.88	46.74	42.4	30.59	20.9	11.94	13.05	8.76	2.85	33.87	22.78	Laos: Xien Luang-Koo [Xiangkhouang Province]	19.3215	103.377					1926
MNHN	1929-368	Tupaia	belangeri	tonquinia	Mainland		45.786	25.24	17.18	27.07	17.9225	14.01	24.57	18.94	49.15	44.568	32.99	22.42	12.155	12.8	8.79	3.41	36.28	24.21	Vietnam: Quang Tri Province: Vinh Linh District	17.0293	106.937					1924
MNHN	1929-369	Tupaia	belangeri	tonquinia	Mainland	F	44.5	24.17	16.81	25.91	17.54	13.19	24.75	19.07	47.97	43.39	31.25	20.93	12.16	12.25	8.01	3.05	34.54	22.7307	Laos: Xien Luang-Koo [Xiangkhouang Province]	19.3215	103.377					1926	330
NHMUK	54.2	Tupaia	belangeri	tonquinia	Mainland	M	49.23	27.08	18.25	29.13	20.16	14.55	27.1433	19.69	53.41	48.24	35.97	24.71	12.97	14.504	9.5624	3.87	38.56	25.06	Vietnam: Sontay: Mt. Bavi	21.0572	105.366					1933	370
NHMUK	54.3	Tupaia	belangeri	tonquinia	Mainland	F	46.5168	26.1202	17.72	28.0226	17.9553	13.7992	25.0129	19.0173	50.0077	45.0995	33.866	23.3	12.2676	13.4	9	3.39	36.7709	24.5161	Vietnam: Sontay: Mt. Bavi	21.0572	105.366					1933	320
NHMUK	25.1.1.18	Tupaia	belangeri	tonquinia	Mainland	F	46.2831	25.41	18.15	26.99	18.0542	13.6447	25.15	19.0299	49.4353	45.2074	32.31	21.53	12.2712	13.33	8.66	3.27	36.48	24	Vietnam: Thai-Nien	22.4	104.083					1924
NHMUK	25.1.1.19	Tupaia	belangeri	tonquinia	Mainland	M	47.07	25.8	18.07	28.12	18.5	14.35	25.6	19.68	50.77	46.05	32.97	22.51	12.93	14.02	9.11	3.35	37.16	24.56	Vietnam: Ngai-Tio	22.6781	103.606					1924
NHMUK	25.1.1.22	Tupaia	belangeri	tonquinia	Mainland	F	46.17	25.98	17.96	27.3402	17.8342	13	24.2013	18.6908	48.4	45.1	32.49	21.72	12.51	12.42	8.33	2.88	36.36	24.17	Vietnam: Bao-Ha	22.1833	107.517					1923
NHMUK	26.10.4.23	Tupaia	belangeri	tonquinia	Mainland	M	44.01	23.41	16.18	25.8095	17.13	12.72	22.74	18.19	47.33	42.68	30.81	21.17	11.34	12.5372	8.1666	2.85	34.077	22.2659	Laos: Xien Luang-Koo [Xiangkhouang Province]	19.3215	103.377					1925
NHMUK	26.10.4.24	Tupaia	belangeri	tonquinia	Mainland	M	45.558	25.1771	17.56	26.7948	18.36	13.11	24.26	18.85	48.7097	44.52	31.6408	21.2713	12.1904	14.06	8.92	2.96	35.49	23.77	Laos: Xien Luang-Koo [Xiangkhouang Province]	19.3215	103.377					1926
NHMUK	26.10.4.26	Tupaia	belangeri	tonquinia	Mainland	M	43.98	24.2007	16.8188	25.63	17.96	12.72	23.84	18.39	47.19	42.55	30.98	20.88	11.84	12.78	8.36	2.71	34.51	22.8921	Laos: Xien Luang-Koo [Xiangkhouang Province]	19.3215	103.377					1926
NHMUK	26.10.4.27	Tupaia	belangeri	tonquinia	Mainland	F	43.72	23.82	16.73	25.5	17.84	12.74	23.06	18.46	47.11	43.08	30.98	20.89	11.91	13.34	8.8	2.7	34.21	22.7045	Laos: Xien Luang-Koo [Xiangkhouang Province]	19.3215	103.377					1926
NHMUK	26.10.4.29	Tupaia	belangeri	tonquinia	Mainland	F	44.38	24.43	17.1	26.49	17.85	12.78	24.18	19.03	48.39	43.02	31.19	20.97	12.07	12.45	7.74	2.93	34.7123	23.0038	Thailand: Muongsen	16.4	104.133					1925
NHMUK	26.10.4.30	Tupaia	belangeri	tonquinia	Mainland	F	45.56	25.28	17.6	27.18	18.64	13.65	25.38	19.42	49.23	44.67	32.32	22.03	12.04	13.23	8.82	2.97	35.13	23.63	Thailand: Muongsen	16.4	104.133					1926
NHMUK	26.10.4.32	Tupaia	belangeri	tonquinia	Mainland	F	46.84	26.2	18.33	28	18.69	13.43	24.8	19.35	50.12	45.34	32.72	21.99	12.31	12.9	8.28	3.05	36.81	24.57	Vietnam: Annam: Dak-To	16.2	108.133					1926
NHMUK	26.10.4.33	Tupaia	belangeri	tonquinia	Mainland	M	45.37	25.2	17.45	27	18.42	13.3	23.6	18.77	48.5	44.53	32.79	21.98	12.37	12.62	8	2.99	35.87	23.86	Vietnam: Annam: Dak-To	16.2	108.133					1926
NHMUK	26.10.4.34	Tupaia	belangeri	tonquinia	Mainland	M	47.2186	26.54	18.56	27.53	18.7584	14.76	26.45	19.52	50.81	46.1622	33.84	22.63	12.9177	13.94	9.28	3.77	36.85	25.11	Vietnam: Annam: Dak-To	16.2	108.133					1926
NHMUK	26.10.4.35	Tupaia	belangeri	tonquinia	Mainland	M	48.28	27.23	18.93	29.27	19	14.26	25.86	19.45	52.14	47.25	35.12	24.02	12.6215	14.72	9.56	3.52	39.07	25.65	Vietnam: Annam: Kontoum	14.3369	107.978					1926
NHMUK	27.12.1.53	Tupaia	belangeri	tonquinia	Mainland	F	46.9448	26.3782	18.0598	28.3	17.8349	14.29	24.62	19.08	50.3393	45.6901	33.75	22.9946	12.3163	13.72	8.53	3.42	36.944	24.7897	Vietnam: Annam: Thua-Luu	16.2434	107.94					1927
NHMUK	27.12.1.54	Tupaia	belangeri	tonquinia	Mainland	M	46.1858	25.7483	17.8218	27.3674	18.2519	14.29	24.99	19.56	49.6184	44.93	32.6919	22.1186	12.79	13.6079	8.9258	3.2104	36.3454	24.3005	Vietnam: Bac-Kan	22.1333	105.833					1927
NHMUK	27.12.1.55	Tupaia	belangeri	tonquinia	Mainland	M	47.2837	26.2553	18.24	27.9302	19.17	13.28	25.61	20.04	50.3124	46.01	33.048	22.3921	12.14	13.19	8.81	3.43	37.36	24.83	Vietnam: Bac-Kan	22.1333	105.833					1927
NHMUK	27.12.1.57	Tupaia	belangeri	tonquinia	Mainland	M	49.51	27.57	18.72	30.07	19.02	14.88	25.47	19.89	53.31	48.53	36.21	24.79	12.87	13.99	9.35	3.92	39.12	25.81	Vietnam: Bac-Kan	22.1333	105.833					1926
NHMUK	27.12.1.59	Tupaia	belangeri	tonquinia	Mainland	F	46.5393	26.0725	18.79	27.5001	18.87	13.22	24.67	20.23	49.9325	45.2941	32.7423	22.1418	12.42	12.99	8.8	3.23	36.7191	24.7552	Vietnam: Bac-Kan	22.1333	105.833					1927
NHMUK	27.12.1.60	Tupaia	belangeri	tonquinia	Mainland	M	47.47	26.6564	18.2099	28.55	18.65	14.15	25.66	18.96	50.82	45.66	34.04	23.02	12.38	13.3	8.97	3.33	37.3302	24.9513	Vietnam: Annam: Thua-Luu	16.2833	108					1927
NHMUK	27.12.1.61	Tupaia	belangeri	tonquinia	Mainland	M	47.77	26.4	18.25	28.3493	18.9	14.59	25.21	20.7	50.99	46.87	34.14	23.26	12.38	13.34	8.92	3.07	37.92	25.41	Vietnam: Cho Ba	22.4488	105.7					1926
NHMUK	28.7.1.26	Tupaia	belangeri	tonquinia	Mainland	M	47.2	27.06	18.17	28.6	18.84	14.39	25.62	19.36	49.96	45.96	34.77	23.69	11.98	12.72	8.55	3.23	36.8	25.09	Cambodia: Bokor	10.6167	104.05					1927
NHMUK	28.7.1.27	Tupaia	belangeri	tonquinia	Mainland	M	48.11	27.25	18.48	29.16	18.57	14.06	25.36	19.56	51	46.7229	34.79	23.39	12.56	13.41	8.64	3.38	37.4	25.41	Cambodia: Bokor	10.6167	104.05					1927
NHMUK	28.7.1.28	Tupaia	belangeri	tonquinia	Mainland	M	45.82	24.79	17.05	27.28	17.9002	14.16	24.87	18.885	48.95	44.22	32.34	21.68	11.89	13.43	8.54	3.32	35.99	23.25	Laos: Nape	18.3	105.1					1928
NHMUK	28.7.1.29	Tupaia	belangeri	tonquinia	Mainland	M	46.0286	25.6527	17.7219	27.2791	18.21	13.4448	24.6553	18.91	49.1509	44.7596	32.4212	21.8729	12.1	12.92	8.46	3.13	36.0797	24.1369	Vietnam: Annam: Phu Zui	19.2	104.583					1928
NHMUK	28.7.1.30	Tupaia	belangeri	tonquinia	Mainland	F	43.6587	24.2472	16.52	25.8406	17.84	12.09	22.9046	18.21	46.7336	42.39	30.7897	20.6726	11.53	12.38	8.02	2.73	33.86	22.81	Vietnam: Annam: Phu Zui	19.2	104.583					1928
NHMUK	33.4.1.137	Tupaia	belangeri	tonquinia	Mainland	F	46.5	25.59	18.16	27.3912	18.67	13.43	24.39	19.47	50.05	45.09	32.76	22.42	12.83	14.01	9.62	2.99	36.67	24.32	Vietnam: Chapa	22.35	103.867					1929
NHMUK	33.4.1.138	Tupaia	belangeri	tonquinia	Mainland	F	46.0622	25.686	17.8196	27.3535	17.8624	13.3866	24.1204	18.9873	49.2533	44.7652	32.6028	22.18	12.1337	13.09	8.96	2.96	36.1393	24.2041	Vietnam: Chapa	22.35	103.867					1929
NHMUK	33.4.1.141	Tupaia	belangeri	tonquinia	Mainland	M	49.76	27.45	19.17	29.57	19.68	13.97	25.9	19.97	52.65	49.14	35.33	23.9	12.57	13.24	8.48	3.3	39.04	26.05	Vietnam: Annam: Hoi-Xuan	20.3667	105.117					1930
NHMUK	33.4.1.142	Tupaia	belangeri	tonquinia	Mainland	M	50.05	27.9725	19.0527	30	19.7	14.53	26.82	20.42	53.63	49.39	35.75	24.44	13.46	13.97	9.26	3.67	39.79	26.16	Vietnam: Annam: Hoi-Xuan	20.3667	105.117					1930
NHMUK	33.4.1.143	Tupaia	belangeri	tonquinia	Mainland	M	50.34	27.91	18.97	30.23	19.58	14.4901	26.21	19.9642	53.66	49.01	35.26	24.63	12.45	15.04	9.5	3.47	39.66	26.18	Vietnam: Annam: Hoi-Xuan	20.3667	105.117					1930
NHMUK	33.4.1.144	Tupaia	belangeri	tonquinia	Mainland	F	44.9949	23.9618	16.3	26.1286	17.6508	12.13	23.8342	18.5303	48.1513	43.8743	31.0409	20.8979	11.9077	12.8828	8.3919	3.0253	34.4662	22.18	Vietnam: Annam: Hoi-Xuan	20.3667	105.117					1930
NHMUK	33.4.1.145	Tupaia	belangeri	tonquinia	Mainland	F	42.12	23.4	16.3	24.8136	17.63	12.01	22.92	17.95	45.89	40.74	29.96	19.73	11.57	11.56	7.07	2.72	32.59	22.41	Vietnam: Annam: Hoi-Xuan	20.3667	105.117					1930
ROM	106402	Tupaia	belangeri	tonquinia	Mainland	F	45.57	24.62	17.33	26.59	17.64	12.65	23.31	19.22	48.73	44.21	32	21.92	12.25	11.9	7.67	2.79	35.3	23.52	Laos: Khammouane: Pha Deng: 10 km E of Ban Navang (1140 m)	18	105	1140				1996
USNM	240500	Tupaia	belangeri	tonquinia	Mainland	F	45.47	25.56	17.69	27.1812	17.21	13.64	24.17	19.25	49.05	44.11	32.18	21.91	12.03	12.72	8.3	2.88	35.69	23.7	Vietnam: Lai Chau	22.0333	103.167					1924
USNM	240501	Tupaia	belangeri	tonquinia	Mainland	M	44.67	25.2	17.77	26.23	17.41	12.6	23.4129	18.33	48.6	43.33	31.32	21.06	11.81	12.84	8.57	2.88	35	23.86	Vietnam: Lai Chau	22.0333	103.167					1924
USNM	260738	Tupaia	belangeri	tonquinia	Mainland	F	46.6054	25.41	17.66	27.39	18.1554	13.426	24.8643	19.259	49.6808	45.3943	32.6	22.22	12.1836	13.17	9.11	3.27	37.08	24.32	Laos: Saravane: Thateng	15.4333	106.367					1931	348
AMNH	M-113118	Tupaia	belangeri	versurae	Mainland	M	44.0384	24.3608	16.7207	26.1501	17.3038	12.63	23.06	18.23	47.2923	42.53	31.4146	21.2542	11.7577	13.13	8.89	2.92	34.46	22.89	Myanmar: Nanyaseik	25.6167	96.6					1935	322
AMNH	M-113119	Tupaia	belangeri	versurae	Mainland	M	44.875	24.7157	16.9721	26.4855	17.2614	13.0736	23.5947	17.83	47.934	43.729	31.4021	21.0908	11.9009	13.09	8.69	2.93	34.37	23.01	Myanmar: Nanyaseik	25.6167	96.6					1935	329
AMNH	M-113120	Tupaia	belangeri	versurae	Mainland	M	42.58	23.7381	16.6055	25.09	17.1651	13.18	23.5365	18.19	45.81	41.46	30.12	20.01	11.18	12.49	7.88	2.93	33.81	22.61	Myanmar: Nanyaseik	25.6167	96.6					1935	307
AMNH	M-113121	Tupaia	belangeri	versurae	Mainland	F	43.9836	24.5628	16.8365	26.3221	17.5	13.02	23.25	18.6	47.4016	42.36	31.686	21.4757	11.8306	12.89	8.6	3.05	34.67	23.11	Myanmar: Nanyaseik	25.6167	96.6					1935	296
AMNH	M-113122	Tupaia	belangeri	versurae	Mainland	M	44.323	24.868	17.02	26.5119	19.02	13.66	24.15	19.21	47.6762	42.57	31.7434	21.4164	11.89	13.47	8.96	3.09	35.41	23.66	Myanmar: Lonkin	25.65	96.3667					1935	345
AMNH	M-113123	Tupaia	belangeri	versurae	Mainland	F	42.29	23.95	16.97	24.78	17.64	12.34	22.47	18.2	46.09	40.48	29.25	19.47	11.44	12.57	8.6	2.99	33.47	22.88	Myanmar: Lonkin	25.65	96.3667					1935	325
AMNH	M-113124	Tupaia	belangeri	versurae	Mainland	M	46.1513	25.62	17.48	27.5	17.8313	13.18	24.18	18.81	49.3651	44.8962	32.78	22.41	12.0703	13.38	8.9	3.29	36.3	24.21	Myanmar: Mansum-Gora [Ghura]	18.1	96.6333					1935	257
AMNH	M-113125	Tupaia	belangeri	versurae	Mainland	F	44.9342	25.1056	17.15	26.7859	18.04	12.65	24	18.6887	48.0958	43.63	31.6674	21.3729	11.78	13.04	8.61	3.13	35.23	23.74	Myanmar: Mansum-Gora [Ghura]	18.1	96.6333					1935	340
AMNH	M-113126	Tupaia	belangeri	versurae	Mainland	F	46.3711	25.16	17.29	27.51	17.8963	13.75	24.45	18.67	49.3399	45.2079	32.48	22.08	12.0455	13.25	8.63	3.15	36.65	24.05	Myanmar: Mansum-Gora [Ghura]	18.1	96.6333					1935	440
AMNH	M-113127	Tupaia	belangeri	versurae	Mainland	M	45.2501	24.8094	17.17	26.7068	17.657	13.49	23.71	18.614	48.5519	44.1985	31.7297	21.4042	12.0431	13.68	9.01	3.05	35	23.29	Myanmar: Lonkin	25.65	96.3667					1935	365
AMNH	M-113129	Tupaia	belangeri	versurae	Mainland	F	43.9347	24.4374	17.04	26.1631	18.05	12.95	23.49	18.48	47.1203	42.28	31.2959	21.0733	11.54	12.89	8.58	2.92	34.7	23.06	Myanmar: Mansum-Gora [Ghura]	18.1	96.6333					1935	345
AMNH	M-113130	Tupaia	belangeri	versurae	Mainland	M	44.7253	24.865	17.1839	26.5599	17.89	13.11	23.75	18.88	48.0246	43.51	31.6039	21.325	11.95	12.96	8.59	3.11	34.72	23.3406	Myanmar: Pumsin	25.9667	96.2667					1935	345
AMNH	M-113131	Tupaia	belangeri	versurae	Mainland	F	44.9085	25.1424	17.4305	26.7802	18.36	13.49	24.29	19.58	48.3565	43.4	32.0144	21.6673	12	12.99	8.92	3.15	35.36	23.7532	Myanmar: Pumsin	25.9667	96.2667					1935	350
AMNH	M-113132	Tupaia	belangeri	versurae	Mainland	M	45.0192	24.6604	16.86	26.5856	18.1	13.16	23.77	19.22	48.2264	44.0121	31.4185	21.215	11.55	13.39	8.86	3.04	34.94	23.27	Myanmar: Dalu	16	95.6167					1935	340
AMNH	M-113133	Tupaia	belangeri	versurae	Mainland	F	43.97	24.1	16.45	25.9	18.19	13.17	24.27	19.01	47.02	42.46	30.83	20.08	11.54	13.01	8.48	3.04	34.76	22.908	Myanmar: Dalu	16	95.6167					1935	345
AMNH	M-113135	Tupaia	belangeri	versurae	Mainland	M	47.21	25.11	17.5	27.17	18.62	14	25.13	19.27	49.74	45.99	32.33	22.18	11.91	13.26	8.79	3.24	36.67	23.66	Myanmar: Haibum	21.8833	97.6667					1935	380
AMNH	M-163088	Tupaia	belangeri	versurae	Mainland	M	45.6456	24.65	17.29	26.7	17.9183	12.7	24.7836	18.7181	48.8484	44.705	31.51	21.05	12.087	13.63	8.54	3.33	35.5885	23.2634	India: Assam: Mishmi Hills (648 ft)	27.9167	96.1667	198				1946	330
FMNH	82594	Tupaia	belangeri	versurae	Mainland	M	46.3032	25.34	17.48	27.3318	18.1702	13.9529	26.07	19.1551	49.6264	45.2011	32.402	22.02	12.3451	14.29	8.97	3.67	36.18	23.98	India: Assam: Mishmi Hills: Dening (2250 ft)	28.0167	96.2333	686				1921
FMNH	82595	Tupaia	belangeri	versurae	Mainland	F	44.1	24.35	16.95	25.9807	17.63	13.18	23.4	18.6	47.19	42.94	30.82	20.72	11.56	12.66	7.89	3.17	34.58	23.07	India: Assam: Mishmi Hills: Dening (2250 ft)	28.0167	96.2333	686				1921
KU	16208	Tupaia	belangeri	versurae	Mainland		44.56	24.11	16.7	26.1438	18.1	13.4	23.39	18.94	47.7	42.89	31.36	21.55	11.8	12.28	8.57	2.93	34.89	23.16	Myanmar: Myitkyina	25.3667	97.4					1945
LACM	8157	Tupaia	belangeri	versurae	Mainland	M	46.2	25.05	17.1	27.58	18.73	13.78	24.25	19.24	49.43	44.55	32.62	22.76	12.06	13.45	8.94	3.21	36.05	23.89	Myanmar: 8 mi N of Myitkyina	25.4855	97.3704					1944	350
MNHN	1877-173	Tupaia	belangeri	versurae	Mainland		44.8306	23.87	16.68	25.82	17.9128	13.48	24.06	19.57	48.129	43.9217	31.25	20.94	12.2145	13.72	8.71	2.84	34.91	22.47	China: Tibet: Yer-Ka-Lo [Yerkalo], south of Mekong River	29.0318	98.6048
NHMUK	21.12.5.10	Tupaia	belangeri	versurae	Mainland	M	46.65	25.83	17.53	27.6487	18.7	13.8	25.04	19.58	49.67	45.7158	32.12	22.01	11.94	13.6751	9.07	3.54	36.61	24.12	India: Assam: Mishmi Hills: Dening	28.0167	96.2333					1921
NHMUK	21.12.5.11	Tupaia	belangeri	versurae	Mainland	M	44.45	24.35	16.87	26.1929	18.3	13.55	24.64	18.93	47.79	43.26	31.56	21.32	11.94	13.84	8.78	3.32	34.9256	23.0291	India: Assam: Mishmi Hills: Dening	28.0167	96.2333					1921
NHMUK	21.12.5.12	Tupaia	belangeri	versurae	Mainland	M	46.37	25.54	17.38	27.34	18.0441	13.83	25.7476	18.957	49.11	45.05	32	22.01	12.1647	13.94	8.73	3.58	36.47	24.07	India: Assam: Mishmi Hills: Dening	28.0167	96.2333					1921
NHMUK	21.12.5.13	Tupaia	belangeri	versurae	Mainland	F	45.9858	24.53	17.34	27.11	18.17	13.99	25.3	18.83	49.09	44.9281	32.08	21.67	12.0189	13.29	8.18	3.47	36.32	23.89	India: Arunachal Pradesh: Mishmi Hills: Dreyi	28.25	96					1921
NHMUK	21.12.5.9	Tupaia	belangeri	versurae	Mainland	M	45.47	24.59	16.75	26.66	18.49	13.36	24.66	19.26	48.77	44.36	31.63	21.69	11.9	14.69	9.26	3.5	35.65	23.38	India: Assam: Mishmi Hills: Dening	28.0167	96.2333					1921
USNM	279321	Tupaia	belangeri	versurae	Mainland	F	45.13	23.92	16.94	25.94	17.74	12.99	24.3	18.68	47.45	44.31	30.72	20.6	11.81	12.92	8.22	3.29	34.84	22.76	India: Assam: 18 mi E of Ledo	27.3	95.7333					1945
ZMB	45384	Tupaia	belangeri	yaoshanensis	Mainland	F	47.69	26.8832	18.5814	28.43	19.24	14.3946	25.86	19.9283	51.93	46.89	34.75	23.43	12.86	14.08	9.59	3.17	37.67	25.4	China: Yaoshan: Kuangsi [Guangxi]	24.9159	110.306					1928
NHMUK	12.7.25.15	Tupaia	belangeri	yunalis	Mainland	M	44.67	24.64	16.8	26.1	17.89	12.92	23.98	18.61	48.18	43.9	31.13	21.14	12.23	12.59	8.7	3.05	35.1	23.06	China: Yunnan Province	25.197	102.021					1910
NHMUK	12.7.25.16	Tupaia	belangeri	yunalis	Mainland	M	44.5549	24.2	16.78	26.14	17.6188	12.9598	23.6183	18.5332	47.5175	43.5508	30.6368	20.41	11.8197	12.53	8.55	2.86	34.33	22.74	China: Yunnan Province	25.197	102.021					1910
NHMUK	12.7.25.17	Tupaia	belangeri	yunalis	Mainland	F	44.11	24.37	16.81	26.09	17.84	13.38	24.23	19.45	47.34	42.7	30.57	20.57	11.95	13.61	9.24	3.09	34.49	22.78	China: Yunnan Province	25.197	102.021					1910
NHMUK	12.7.25.18	Tupaia	belangeri	yunalis	Mainland	F	43.92	24.32	16.98	26.24	17.62	13.26	24.1291	18.6343	47.357	42.59	31.46	21.34	11.7782	12.83	9.01	3.41	34.5888	23.0269	China: Yunnan Province	25.197	102.021					1910
NHMUK	12.7.25.19	Tupaia	belangeri	yunalis	Mainland	F	43.83	24.16	16.7	25.63	17.61	12.69	23.34	18.48	46.57	42.54	30.52	20.45	12.42	12.41	8.23	2.97	33.83	22.49	China: Yunnan Province	25.197	102.021					1910
NHMUK	12.7.25.45	Tupaia	belangeri	yunalis	Mainland	F	44	24.23	16.69	26.03	17.47	13.29	23.93	19.44	47.36	42.82	30.88	20.6	12.21	12.47	8.13	2.93	34.48	22.85	China: Yunnan Province	25.197	102.021					1910
NHMUK	21.9.1.2	Tupaia	belangeri	yunalis	Mainland	M	45.51	24.93	17.35	26.91	17.84	14	25.13	19.06	48.88	44.43	32.03	21.88	12.23	13.85	9.34	3.27	36.06	23.54	China: Yunnan Province: Mongtze: Milati	23.3206	103.547					1920
NHMUK	24.5.10.1	Tupaia	belangeri	yunalis	Mainland	F	44.5888	24	17.01	25.94	17.7494	12.87	23.5173	18.6457	47.298	43.6018	30.1833	20.05	11.7733	12.7639	8.3131	2.66	34.85	23.3	China: Yunnan Province	25.197	102.021
FMNH	82598	Tupaia	belangeri	brunetta	Island	M	45.4598	25.05	17.8	26.806	17.4545	12.57	23.8607	18.22	48.3905	44.148	31.49	21.2596	11.8706	12.81	7.91	2.9	35.62	23.56	Myanmar: Mergui Archipelago: King Island [Kadan Kyun] (100 ft)	12.4856	98.3698	30	449.8	10	61	1921
FMNH	82601	Tupaia	belangeri	brunetta	Island	M	44.62	25.02	17.38	26.45	17.5591	13.31	24.74	18.49	48.6	43.19	31.77	21.69	11.74	12.81	8.37	3	35.53	23.57	Myanmar: Mergui Archipelago: Ross Island [Daung Kyun] (100 ft)	12.2333	98.0833	30	110.2	45	39	1921
NHMUK	23.1.6.35	Tupaia	belangeri	brunetta	Island	M	45.9	25.98	17.69	27.73	17.26	13.88	25.74	18.62	49.72	44.34	33.38	22.49	12.29	13.31	8.62	3.11	36.78	24.58	Myanmar: Mergui Archipelago: King Island [Kadan Kyun]	12.4856	98.3698		449.8	10	61	1921
NHMUK	23.1.6.36	Tupaia	belangeri	brunetta	Island	F	45.38	25.67	17.65	26.89	18.62	13.36	24.39	19.2	48.66	44.34	32.29	21.89	12.0973	12.32	7.93	2.84	35.56	23.86	Myanmar: Mergui Archipelago: King Island [Kadan Kyun]	12.4856	98.3698		449.8	10	61	1921
NHMUK	23.1.6.37	Tupaia	belangeri	brunetta	Island	F	45.8108	25.8647	17.7443	27.4478	18.2	13.54	24.6003	18.87	48.89	44.4415	32.94	22.13	12.11	12.37	7.82	3.06	36.11	24.29	Myanmar: Mergui Archipelago: King Island [Kadan Kyun]	12.4856	98.3698		449.8	10	61	1921
NHMUK	23.1.6.38	Tupaia	belangeri	brunetta	Island	M	47.95	26.67	18.15	28.92	18.91	14.18	25.73	18.97	51.2321	46.52	34.34	23.34	12.4419	13.86	8.92	3.39	37.649	24.9921	Myanmar: Mergui Archipelago: Tavoy Island [Mali Kyun]	13.1	98.2667		99.3	30	107	1921
NHMUK	23.1.6.39	Tupaia	belangeri	brunetta	Island	M	46.1	26.22	18	27.52	18.33	12.66	23.87	18.45	48.78	44.7	32.43	22.04	12.11	12.92	8.26	3.08	35.88	24.57	Myanmar: Mergui Archipelago: Tavoy Island [Mali Kyun]	13.1	98.2667		99.3	30	107	1921
NHMUK	23.1.6.40	Tupaia	belangeri	brunetta	Island	M	46.318	25.63	17.6	27.4945	18.0278	13.6183	24.8706	18.9526	49.3698	45.0137	32.8	22.2556	12.155	13.072	8.36	3.25	36.59	24.32	Myanmar: Mergui Archipelago: Tavoy Island [Mali Kyun]	13.1	98.2667		99.3	30	107	1921
NHMUK	23.1.6.41	Tupaia	belangeri	brunetta	Island	M	46.8046	26.1119	18.29	27.7858	18.68	13.39	25.003	19	49.725	45.48	32.6745	22.0892	11.98	13.16	8.46	3.15	36.97	24.68	Myanmar: Mergui Archipelago: Tavoy Island [Mali Kyun]	13.1	98.2667		99.3	30	107	1921
NHMUK	23.1.6.42	Tupaia	belangeri	brunetta	Island	M	46.1274	26.14	18.05	27.63	18.0826	13.42	24.73	19.38	49.5137	44.7248	33.08	22.35	12.3099	13.07	8.65	3.05	36.12	24.59	Myanmar: Mergui Archipelago: Tavoy Island [Mali Kyun]	13.1	98.2667		99.3	30	107	1921
NHMUK	23.1.6.43	Tupaia	belangeri	brunetta	Island	M	47.53	26.3582	18.2	28.3071	18.1214	13.71	25.61	19.1419	50.8131	46.41	33.72	22.93	12.01	13.66	8.72	3.44	37.32	24.67	Myanmar: Mergui Archipelago: Tavoy Island [Mali Kyun]	13.1	98.2667		99.3	30	107	1921
NHMUK	23.1.6.44	Tupaia	belangeri	brunetta	Island	M	45.64	25.52	17.76	27.28	18.87	13.89	24.85	19.77	48.98	44.05	32.24	21.88	12.4	12.13	8.12	2.76	35.97	23.89	Myanmar: Mergui Archipelago: Ross Island [Daung Kyun]	12.2061	98.0931		110.2	45	39	1921
NHMUK	23.1.6.45	Tupaia	belangeri	brunetta	Island	M	45.8168	25.63	17.58	27.3222	17.7346	12.91	24.2346	18.6252	48.9618	44.4743	32.2413	21.7798	11.886	12.44	7.72	3.13	35.83	23.93	Myanmar: Mergui Archipelago: Ross Island [Daung Kyun]	12.2061	98.0931		110.2	45	39	1921
NHMUK	23.1.6.46	Tupaia	belangeri	brunetta	Island	M	47.2379	26.29	18.05	28.3345	17.8585	13.92	24.82	18.76	50.3724	45.7917	33.46	23.14	12.119	13.08	8.53	3.29	37.48	24.73	Myanmar: Mergui Archipelago: Ross Island [Daung Kyun]	12.2061	98.0931		110.2	45	39	1921
NHMUK	23.1.6.47	Tupaia	belangeri	brunetta	Island	F	45.56	25.31	17.68	27.1	18.45	13.3714	24.39	18.87	49.25	44.45	32.59	22.13	12.11	12.96	8.04	2.79	36.09	23.87	Myanmar: Mergui Archipelago: Ross Island [Daung Kyun]	12.2061	98.0931		110.2	45	39	1921
NHMUK	23.1.6.48	Tupaia	belangeri	brunetta	Island	F	45.48	25.73	17.83	27.2089	18.22	13.44	24.34	18.79	48.93	44.03	32.29	21.98	12.34	11.59	7.89	2.97	36.21	24.32	Myanmar: Mergui Archipelago: Ross Island [Daung Kyun]	12.2061	98.0931		110.2	45	39	1921
NHMUK	23.1.6.49	Tupaia	belangeri	brunetta	Island	F	44.79	25.02	17.51	27.07	18.24	12.95	24.35	18.45	48.28	42.72	31.71	21.44	12.25	12.95	7.97	3.13	35.3	23.99	Myanmar: Mergui Archipelago: Ross Island [Daung Kyun]	12.2061	98.0931		110.2	45	39	1921
FMNH	82602	Tupaia	belangeri	clarissa	Island	M	46.8938	26.33	17.99	28.22	17.19	13.65	25.09	18.94	50.4721	45.4574	33.82	23.08	12.2912	13.47	8.82	3.61	36.65	24.34	Myanmar: Mergui Archipelago: Malcolm Island	11.2966	98.246		23.2	50.8	54	1922
NHMUK	55.1303	Tupaia	belangeri	clarissa	Island	F	45.76	25.73	17.98	27.73	18.36	13.39	23.6	19.43	48.89	44.19	33.08	22.49	12.16	12.72	8.58	3.18	36.38	24.46	Thailand: Ko Ra: Takopah	9.19855	98.2904		19.3	3	15	1919
NHMUK	23.1.6.29	Tupaia	belangeri	clarissa	Island	F	48.1103	27.66	18.92	29.43	18.21	14.1275	25.7492	19.144	51.03	46.4772	34.7183	23.75	12.29	13.44	8.54	3.53	38.21	26.01	Myanmar: Mergui Archipelago: Hastings Island	10.1	98.3		14.5	22	28	1922
NHMUK	23.1.6.30	Tupaia	belangeri	clarissa	Island	F	47.9992	27.2032	18.67	28.6662	18.72	14.02	25.58	19.61	51.0777	46.78	33.8793	23.0239	12.59	13.69	9.16	3.46	38.42	26.1	Myanmar: Mergui Archipelago: Hastings Island	10.1	98.3		14.5	22	28	1922
NHMUK	23.1.6.31	Tupaia	belangeri	clarissa	Island	F	45.8125	25.73	17.8083	27.2472	18.15	13.3775	24.1178	18.72	48.9535	44.6567	32.3151	21.7743	12.1	12.75	8.53	3.05	35.66	24.24	Myanmar: Mergui Archipelago: Malcolm Island	11.2966	98.246		23.2	50.8	54	1922
NHMUK	23.1.6.32	Tupaia	belangeri	clarissa	Island	F	46.2566	26.41	18.62	27.7888	17.8723	13.5	24.07	19.08	49.5834	44.8146	33.41	22.66	12.1667	12.59	8.3	3.13	36.4	24.96	Myanmar: Mergui Archipelago: Sir John Hayes Island [Kunthi Kyun]	11.85	97.65		23.1	101.5	102	1921
NHMUK	23.1.6.33	Tupaia	belangeri	clarissa	Island	M	45.52	25.85	18.2	27.23	18.23	13.402	24.4162	19.0831	48.86	44.1416	32.91	22.26	12.25	12.87	8.41	2.99	36.31	24.44	Myanmar: Mergui Archipelago: Kisseraing Island [Kanmaw Kyun]	11.6667	98.4667		408.8	5	30	1922		156
NHMUK	23.1.6.34	Tupaia	belangeri	clarissa	Island	M	45.4586	26.0264	18.53	27.3359	17.7881	13.42	24.1243	18.8839	48.8673	43.68	32.7163	22.1909	12.13	12.61	8.47	2.99	36.14	24.66	Myanmar: Mergui Archipelago: Kisseraing Island [Kanmaw Kyun]	11.6667	98.4667		408.8	5	30	1922
USNM	104359	Tupaia	belangeri	clarissa	Island	M	49.03	28.47	19.17	30.07	18.02	14.69	26.5	19.58	52.51	47.17	35.82	24.9	11.83	13.84	8.94	3.59	39.14	26.82	Myanmar: Mergui Archipelago: St. Matthew's Island [Zadetkyi Kyun]	9.96895	98.1885		176.2	25	41	1899	343
USNM	104360	Tupaia	belangeri	clarissa	Island	F	48.42	27.93	18.8	29.76	17.5	14.23	25.26	18.77	51.28	46.29	35.57	24.98	11.94	13.53	9.05	3.24	38.21	25.89	Myanmar: Mergui Archipelago: St. Matthew's Island [Zadetkyi Kyun]	9.96895	98.1885		176.2	25	41	1900	336
USNM	104361	Tupaia	belangeri	clarissa	Island	M	48.26	28.08	19.43	29.53	17.71	14.4007	26.51	18.92	51.64	46.48	35.35	24.42	12.37	13.5	9.03	3.74	38.44	25.84	Myanmar: Mergui Archipelago: St. Matthew's Island [Zadetkyi Kyun]	9.96895	98.1885		176.2	25	41	1900	323
USNM	104362	Tupaia	belangeri	clarissa	Island	M	46.63	26.24	17.9	27.95	17.69	13.67	23.57	19.1	49.52	44.49	33.54	22.88	11.98	13.1	8.48	2.99	36.86	24.9	Myanmar: Mergui Archipelago: St. Luke's Island [Zadetkalay]	10.1333	98.2167		44.8	30.8	35	1900	330
USNM	104363	Tupaia	belangeri	clarissa	Island	F	45.4	26.5	18.81	27.61	17.25	13.26	24.02	18.36	48.73	43.4	33.62	22.8703	11.83	12.26	8.14	3.06	36.19	24.85	Myanmar: Mergui Archipelago: Domel Island [Letsok-aw Kyun]	11.6167	98.25		249.9	35	50	1900	317
USNM	104364	Tupaia	belangeri	clarissa	Island	F	46.76	26.87	18.4	28.14	17.88	13.7	24.52	18.99	50.01	45.19	34.31	23.66	12.26	13.21	8.42	3.11	37.34	25.27	Myanmar: Mergui Archipelago: Bentinck Island	11.75	98.05		77.9	60	79	1900	337
USNM	104400	Tupaia	belangeri	clarissa	Island	F	47.47	27.58	19.13	29.28	17.54	13.76	24.92	18.93	51.38	45.59	34.82	24.12	11.92	13.27	9.04	3.56	38.22	26.45	Myanmar: Mergui Archipelago: St. Matthew's Island [Zadetkyi Kyun]	9.96895	98.1885		176.2	25	41	1900	317
USNM	111911	Tupaia	belangeri	clarissa	Island	M	47.12	27.17	19.09	28.83	17.58	14.12	25.39	18.67	50.39	45.47	34.87	24.08	12.13	13.15	8.7	3.52	37.44	25.4	Myanmar: Mergui Archipelago: St. Matthew's Island [Zadetkyi Kyun]	9.96895	98.1885		176.2	25	41	1900	330
USNM	124076	Tupaia	belangeri	clarissa	Island	M	46.6	26.42	18.02	28.2	17.6	14.06	24.37	18.82	49.61	44.88	33.62	23.04	12.04	12.98	8.31	3.19	36.66	24.57	Myanmar: Mergui Archipelago: James Island [Pulo Buda]	10.5	98.2167		20	27.6	33	1903	345
USNM	124077	Tupaia	belangeri	clarissa	Island	F	46.93	26.98	18.55	28.45	17.01	13.68	23.94	18.78	50.02	44.94	34.16	23.61	11.9	12.95	8.72	3.01	37.12	24.97	Myanmar: Mergui Archipelago: James Island [Pulo Buda]	10.5	98.2167		20	27.6	33	1903	330
USNM	124078	Tupaia	belangeri	clarissa	Island	M	46.79	27.23	18.13	28.36	16.99	13.71	23.62	18.79	49.91	44.69	33.42	22.99	12.04	13.23	8.74	2.9	36.36	24.72	Myanmar: Mergui Archipelago: James Island [Pulo Buda]	10.5	98.2167		20	27.6	33	1903	332
USNM	124079	Tupaia	belangeri	clarissa	Island	M	45.02	25.2502	17.3831	27.06	16.95	13.83	23.73	18.6	48.37	43.52	32.37	21.89	11.75	12.17	8.04	2.96	35.84	23.68	Myanmar: Mergui Archipelago: James Island [Pulo Buda]	10.5	98.2167		20	27.6	33	1903	310
USNM	124080	Tupaia	belangeri	clarissa	Island	F	46.63	26.47	17.94	27.82	17.29	13.43	24.08	18.57	49.53	44.89	33.59	22.88	11.98	13.1	8.52	3.25	36.74	24.56	Myanmar: Mergui Archipelago: James Island [Pulo Buda]	10.5	98.2167		20	27.6	33	1903	335
USNM	124102	Tupaia	belangeri	clarissa	Island	M	47.31	26.37	17.85	28.34	17.75	14.27	24.78	18.98	50.82	45.81	34.71	23.89	12.52	13.44	8.69	3.29	37.46	24.57	Myanmar: Mergui Archipelago: Sullivan Island [Lanbi Kyun]	10.8333	98.25		187.8	20	24	1904	335
USNM	124103	Tupaia	belangeri	clarissa	Island	F	47.17	27.04	18.13	28.95	17.73	14	24.13	19.25	50.58	45.16	34.79	23.89	12.05	12.81	8.03	3	37.28	25.32	Myanmar: Mergui Archipelago: Sullivan Island [Lanbi Kyun]	10.8333	98.25		187.8	20	24	1904	345
USNM	124143	Tupaia	belangeri	clarissa	Island	F	48.2805	27.34	18.87	29.46	18.1658	14.1795	25.6182	19.3189	51.69	46.6742	35.11	24.1	12.4	13.5029	8.8855	3.36	37.9577	25.29	Myanmar: Mergui Archipelago: Clara Island	10.9	97.9167		37.4	68.3	68	1904	365
USNM	124173	Tupaia	belangeri	clarissa	Island	M	47.57	27.97	19.61	29.41	17.95	13.73	25.02	19.1205	51.21	46.06	34.91	24.24	12.3483	13.94	8.96	3.46	38.2933	26.4038	Myanmar: Mergui Archipelago: Domel Island [Letsok-aw Kyun]	11.6167	98.25		249.9	35	50	1904	318
USNM	124202	Tupaia	belangeri	clarissa	Island	F	45.96	26.07	17.6	27.95	17.88	14.29	24.83	18.77	49.39	44.05	33.63	22.64	12.22	13.4	8.32	3.05	37.06	24.89	Myanmar: Mergui Archipelago: Kisseraing Island [Kanmaw Kyun]	11.6667	98.4667		408.8	5	30	1901	340
USNM	124203	Tupaia	belangeri	clarissa	Island	M	46.31	25.41	16.45	27.84	17.9467	14.35	25.37	18.95	50.12	44.71	33.66	22.93	12.4126	13.3746	8.67	3.2	36.17	24.2	Myanmar: Mergui Archipelago: Kisseraing Island [Kanmaw Kyun]	11.6667	98.4667		408.8	5	30	1904	330
USNM	124204	Tupaia	belangeri	clarissa	Island	F	47.3972	26.41	17.83	28.63	18.0401	13.86	25.0225	19.2305	50.8408	45.7466	34.36	23.78	12.2603	13.23	8.65	3.26	37.72	25.11	Myanmar: Mergui Archipelago: Kisseraing Island [Kanmaw Kyun]	11.6667	98.4667		408.8	5	30	1904	340
NHMUK	47.1495	Tupaia	"glis"	cognata	Island	M	47.28	26.93	18.36	28.91	17.69	13.39	24.57	18.44	50.26	45.73	34.64	23.74	11.29	12.79	8.25	3.13	38.05	25.38	Thailand: Panjang Island [Ko Yao Yai]	8.00274	98.5947		89.4	15	30	1918
NHMUK	55.13	Tupaia	"glis"	cognata	Island	M	46.33	26.08	18.36	27.91	18.01	13.64	24.82	19.25	49.48	45.23	33.55	23.13	12.36	12.57	8.69	3.31	36.57	24.91	Thailand: Phuket: Tongka: Klong Tun Sai	8.05	98.3		543.1	1	8	1918
NHMUK	55.1301	Tupaia	"glis"	cognata	Island	M	48.8104	28.15	19.33	29.8645	18.2431	14.4367	26.1215	19.466	52.5204	47.0595	35.98	24.87	12.698	13.94	8.7	3.38	38.51	25.81	Thailand: Phuket: Tongka: Klong Tun Sai	8.05	98.3		543.1	1	8	1917
NHMUK	55.1302	Tupaia	"glis"	cognata	Island	F	47.03	26.7	18.36	28.34	18.01	13.89	24.9667	19.0148	50.1	45.21	34.24	23.5	12.39	13	8.27	3.13	37.08	24.92	Thailand: Phuket: Tongka: Klong Tun Sai	8.05	98.3		543.1	1	8	1917
NHMUK	55.1356	Tupaia	"glis"	cognata	Island	M	47.56	26.87	18.45	28.9148	18.23	14.25	25.32	19.7	51.63	46.24	34.72	24.03	12.15	13.6317	8.9935	3.41	37.95	25.06	Thailand: Panjang Island [Ko Yao Yai]	8.00274	98.5947		89.4	15	30	1918
NHMUK	55.1357	Tupaia	"glis"	cognata	Island	M	46.82	26.61	18.07	28.52	18.41	14.07	25.24	18.79	49.74	45.19	34.11	23.35	12.27	13.49	8.83	3.15	37.09	24.98	Thailand: Panjang Island [Ko Yao Yai]	8.00274	98.5947		89.4	15	30	1918
NHMUK	55.1358	Tupaia	"glis"	cognata	Island	M	47.12	26.83	18.03	28.93	18.09	13.78	24.25	19.03	50.2	45.55	34.68	23.67	11.73	12.72	8.52	3.19	37.23	25.06	Thailand: Panjang Island [Ko Yao Yai]	8.00274	98.5947		89.4	15	30	1918
NHMUK	55.1359	Tupaia	"glis"	cognata	Island	M	47.47	27	18.5	29.29	18.26	14	25.72	19.26	51.38	46.25	35.19	24.38	12.06	13.21	8.78	3.3	37.14	25.11	Thailand: Panjang Island [Ko Yao Yai]	8.00274	98.5947		89.4	15	30	1918
NHMUK	55.1361	Tupaia	"glis"	cognata	Island	F	44.82	25.32	17.67	27.38	17.57	12.77	23.28	18.6864	48.334	43.47	32.88	22.31	11.7351	12.1	8.13	2.83	35.67	24.0217	Thailand: Panjang Island [Ko Yao Yai]	8.00274	98.5947		89.4	15	30	1918
NHMUK	55.1362	Tupaia	"glis"	cognata	Island	F	45.23	25.76	17.94	27.63	17.54	13.2	23.44	18.39	48.6	44.01	32.99	22.41	11.64	12.49	8.25	3.01	35.7984	24.2622	Thailand: Panjang Island [Ko Yao Yai]	8.00274	98.5947		89.4	15	30	1918
NHMUK	55.1363	Tupaia	"glis"	cognata	Island	F	46.71	26.34	17.88	28.31	18.29	13.64	24.86	19.36	50.12	45.04	34.22	23.18	11.95	12.57	8.74	2.93	36.9	24.93	Thailand: Panjang Island [Ko Yao Yai]	8.00274	98.5947		89.4	15	30	1918
NHMUK	55.1364	Tupaia	"glis"	cognata	Island	F	46.14	26.63	18.57	28.43	18.1	13.03	23.67	18.97	49.3	44.67	33.99	23.16	11.57	13	8.42	3.09	37.12	25.53	Thailand: Panjang Island [Ko Yao Yai]	8.00274	98.5947		89.4	15	30	1918
NHMUK	55.1365	Tupaia	"glis"	cognata	Island	F	46.2617	26.33	18.23	27.76	17.5082	13.09	23.17	18.6469	49.3789	44.67	33.19	22.58	11.54	12.09	7.9	2.85	36.81	24.81	Thailand: Panjang Island [Ko Yao Yai]	8.00274	98.5947		89.4	15	30	1918
NHMUK	55.1366	Tupaia	"glis"	cognata	Island	F	46.14	26.23	17.44	27.79	17.85	13.26	24.01	18.69	49.45	44.77	33.85	23.1	11.82	12.77	8.37	3.16	36.5288	24.5964	Thailand: Panjang Island [Ko Yao Yai]	8.00274	98.5947		89.4	15	30	1918
NHMUK	55.1367	Tupaia	"glis"	cognata	Island	M	45.0964	25.7529	18.02	27.1694	18.23	13.27	23.83	18.98	48.3866	43.76	32.3061	21.7851	11.64	12.26	8.55	3.23	35.52	24.42	Thailand: Ko Lanta: Pasir Raja	7.575	99.0652		81	1	0	1917
NHMUK	55.1369	Tupaia	"glis"	cognata	Island	M	45.16	26.25	18.22	27.62	17.31	13.36	23.24	18.02	48.75	44.21	33.49	22.8	11.82	12.12	8.14	3.06	35.39	24.61	Thailand: Ko Lanta: Pasir Raja	7.575	99.0652		81	1	0	1917
NHMUK	55.1371	Tupaia	"glis"	cognata	Island	F	46.6704	26.68	17.96	28.15	17.7988	13.43	24.0176	18.9365	49.8252	45.0081	33.76	23.18	12.1447	12.75	8.61	2.8	37.07	25.14	Thailand: Ko Lanta: Pasir Raja	7.575	99.0652		81	1	0	1917
NHMUK	55.1373	Tupaia	"glis"	cognata	Island	F	45.63	26.5	18.04	28.1	17.53	13.5	23.62	18.48	49.56	44.05	33.5	23.08	11.37	13.1	8.89	3.12	36.61	24.93	Thailand: Ko Lanta: Pasir Raja	7.575	99.0652		81	1	0
MNHN	1882-10	Tupaia	belangeri	dissimilis	Island	M	44.4926	24.07	16.73	26.03	17.8527	14	24.96	18.53	47.372	43.7157	30.43	20.09	11.984	12.96	8.51	3.28	34.16	22.73	Vietnam: Condore [Con Son] Island	8.65	106.592		58.9	84.2	43
NHMUK	55.1404	Tupaia	belangeri	dissimilis	Island	M	45.57	25.15	17.4	26.84	17.76	13.87	24.4	18.09	48.39	44.67	31.27	20.66	11.91	12.28	8.27	3.19	34.88	23.33	Vietnam: Condore [Con Son] Island	8.69458	106.598		58.9	84.2	43	1920
NHMUK	55.1405	Tupaia	belangeri	dissimilis	Island	M	44.61	24.44	16.99	26.18	17.84	14.26	24.69	18.95	47.31	43.6536	30.81	20.3	11.61	12.72	8.44	3.2	34.43	22.72	Vietnam: Condore [Con Son] Island	8.69458	106.598		58.9	84.2	43	1920
NHMUK	55.1406	Tupaia	belangeri	dissimilis	Island	F	43.26	23.41	16.83	24.9	17.67	13.11	23.25	18.42	45.47	42.68	29.1	18.88	11.4	12.53	8.41	2.72	33.78	22.53	Vietnam: Condore [Con Son] Island	8.69458	106.598		58.9	84.2	43	1920
NHMUK	55.1407	Tupaia	belangeri	dissimilis	Island	F	44.1022	24.5229	17.17	26.1089	17.34	12.8	23.24	18.31	47.2418	42.8751	31.1855	20.9423	11.54	12.37	8.51	3.06	33.74	22.92	Vietnam: Condore [Con Son] Island	8.69458	106.598		58.9	84.2	43	1920
USNM	357003	Tupaia	belangeri	dissimilis	Island	M	45.97	25.14	17.33	27.22	18.32	14.03	25.47	19.07	49.47	44.9	31.68	20.7	11.54	13.43	8.73	3.28	35.52	23.47	Vietnam: Con Son Island: 2.1 km E and 0.1 km N of airport (80 m)	8.68333	106.6	80	58.9	84.2	43	1968	348
USNM	357004	Tupaia	belangeri	dissimilis	Island	F	43.35	23.89	16.4	25.58	17.45	13	24	18.3	46.72	43.32	29.8	19.36	11.34	11.94	7.96	3.33	33.706	22.4004	Vietnam: Con Son Island: 2.1 km E and 0.1 km N of airport (20 m)	8.68333	106.6	20	58.9	84.2	43	1968	333
USNM	357005	Tupaia	belangeri	dissimilis	Island	M	46.01	24.78	17.19	26.98	18.02	14.5	25.49	18.7	48.81	45.1341	31.9	20.96	11.92	13.03	8.47	3.19	35.37	23.39	Vietnam: Con Son Island: 2.1 km E and 0.1 km N of airport (50 m)	8.68333	106.6	50	58.9	84.2	43	1968	357
USNM	357006	Tupaia	belangeri	dissimilis	Island	M	44.48	24.16	16.84	26.2	17.92	13.62	25.02	18.54	47.55	43.5471	30.92	20.86	11.73	13.1	9.02	3.4	34.04	22.58	Vietnam: Con Son Island: 2.1 km E and 0.1 km N of airport (20 m)	8.68333	106.6	20	58.9	84.2	43	1968	351
USNM	357188	Tupaia	belangeri	dissimilis	Island	M	45.15	24.17	17.12	26.34	18	14.06	24.93	18.65	48.22	44.32	31.15	20.76	11.84	13.32	8.84	3.45	34.55	22.76	Vietnam: Con Son Island: 2.1 km E and 1.9 km N of Ben Dam (5 m)	8.65	106.55	5	58.9	84.2	43	1968	328
USNM	357189	Tupaia	belangeri	dissimilis	Island	F	45.39	24.79	17.58	26.16	18.31	13.74	24.68	18.43	48.03	44.9	31	20.46	11.96	13.17	9	3.02	34.71	23.22	Vietnam: Con Son Island: 0.7 km E and 0.1 km S of Ben Dam (10 m)	8.65	106.55	10	58.9	84.2	43	1968	349
USNM	357191	Tupaia	belangeri	dissimilis	Island	F	45.27	24.36	17.09	26.15	17.88	12.83	24.15	19.07	48.62	43.81	30.99	20.794	11.73	12.64	8.38	3.12	34.59	23.03	Vietnam: Con Son Island: 2.1 km E and 1.9 km N of Ben Dam (5 m)	8.65	106.55	5	58.9	84.2	43	1968	341
USNM	357192	Tupaia	belangeri	dissimilis	Island	M	44.98	24.25	16.95	26.13	17.86	13.98	24.73	18.71	47.31	44.193	30.4	20.2234	11.92	13.69	9.03	3.05	34.68	22.67	Vietnam: Con Son Island: Nui Nha Ban (300 m)	8.68333	106.6	300	58.9	84.2	43	1968	352
USNM	357193	Tupaia	belangeri	dissimilis	Island	M	44.72	23.93	16.7	25.74	17.87	14.03	24.9	18.44	47.65	43.86	30.58	20.13	12.11	13.24	8.84	3.38	34.55	22.55	Vietnam: Con Son Island: Nui Nha Ban (300 m)	8.68333	106.6	300	58.9	84.2	43	1968	357
USNM	357247	Tupaia	belangeri	dissimilis	Island	M	44.78	24.16	16.68	26.2	17.68	14.4	25.05	18.77	48.09	44.5	30.86	20.51	11.9	13.12	8.52	3.43	34.38	22.86	Vietnam: Con Son Island: Nui Chua (500 m)	8.68333	106.6	500	58.9	84.2	43	1968	336
USNM	357249	Tupaia	belangeri	dissimilis	Island	F	43.92	23.94	16.76	25.96	17.79	13.22	23.76	18.16	47.19	43.18	30.17	20.1216	11.3	13.03	8.86	3.12	34.14	22.72	Vietnam: Con Son Island: Nui Chua (500 m)	8.68333	106.6	500	58.9	84.2	43	1968	339
USNM	357250	Tupaia	belangeri	dissimilis	Island	M	44.49	23.98	16.6	25.4	17.84	13.66	24.71	18.29	47.72	43.92	30.53	19.71	12.22	13.04	8.7	3.18	34.13	22.28	Vietnam: Con Son Island: Nui Nha Ban (300 m)	8.68333	106.6	300	58.9	84.2	43	1968	359
USNM	357251	Tupaia	belangeri	dissimilis	Island	F	44.59	24.32	17.13	26.25	17.47	13.67	24.32	18.12	47.13	43.9	30.97	20.37	11.42	12.31	8.14	3.19	34.42	22.99	Vietnam: Con Son Island: 0.3 km W and 1 km S of airport (20 m)	8.68333	106.6	20	58.9	84.2	43	1968	339
USNM	357252	Tupaia	belangeri	dissimilis	Island	F	44.61	24.06	16.94	25.87	17.49	13.24	23.86	18.39	47.65	43.95	30.35	20.19	11.31	13.24	8.96	3.08	34.08	22.74	Vietnam: Con Son Island: 0.3 km S of airport (5 m)	8.68333	106.6	5	58.9	84.2	43	1968	340
USNM	357253	Tupaia	belangeri	dissimilis	Island	M	44.94	24.15	17.02	26.03	17.96	13.71	24.96	18.84	47.57	44.03	30.63	20.14	12.35	13.19	8.54	3.27	34.33	23	Vietnam: Con Son Island: 0.3 km S of airport (260 m)	8.68333	106.6	260	58.9	84.2	43	1968	346
USNM	357254	Tupaia	belangeri	dissimilis	Island	F	44.96	24.1	16.98	26.04	17.92	13.57	24.8	18.08	47.48	44.37	30.75	20.31	11.56	12.75	8.43	3.14	34.53	23.12	Vietnam: Con Son Island: 0.6 km W and 1.8 km S of airport (300 m)	8.68333	106.6	300	58.9	84.2	43	1968	356
USNM	357350	Tupaia	belangeri	dissimilis	Island	M	45.97	24.8	17.3	26.9	18.0724	14.23	25.5526	18.79	48.83	45.16	30.9484	20.44	11.95	13.4	8.99	3.49	35.49	23.21	Vietnam: Con Son Island: Airport	8.68333	106.6		58.9	84.2	43	1968
ZMB	3745	Tupaia	belangeri	dissimilis	Island	F	44.2769	23.98	16.92	25.72	17.6871	13.28	23.9805	18.643	47.3569	43.3762	30.84	20.16	11.9697	12.45	8.16	2.88	34.19	22.65	Vietnam: Condore [Con Son] Island	8.69973	106.606		58.9	84.2	43
AMNH	M-26654	Tupaia	belangeri	modesta	Island	M	47.1472	26.76	18.07	28.2203	18.0916	14.19	25.55	18.93	49.95	45.9073	33.34	22.52	12.3277	13.5879	8.8868	3.31	37.34	25.21	China: Hainan: Lei-Mui-Mon	19.3383	110.162		33209.8	20	108	1903
AMNH	M-26655	Tupaia	belangeri	modesta	Island	M	46.3391	26.31	18.14	27.7912	18.1123	13.35	24.2976	19.66	49.673	44.8013	33.1949	22.58	12.2363	12.84	8.48	2.82	36.64	24.74	China: Hainan: Lei-Mui-Mon	19.3383	110.162		33209.8	20	108	1903
AMNH	M-26656	Tupaia	belangeri	modesta	Island		46.9881	26.4	17.56	28.1372	18.0712	13.63	25.083	19.1259	50.3486	45.6614	33.89	23.03	12.4605	13.9	9.5	3.26	36.9964	24.6586	China: Hainan: Lei-Mui-Mon	19.3383	110.162		33209.8	20	108	1903
AMNH	M-26657	Tupaia	belangeri	modesta	Island	M	48.0529	27.12	18.66	29.0159	18.0343	13.96	24.74	19.2138	51.4275	46.5497	34.73	23.96	12.3652	13.5656	8.929	3.36	38.35	25.4	China: Hainan: Lei-Mui-Mon	19.3383	110.162		33209.8	20	108	1903
AMNH	M-26658	Tupaia	belangeri	modesta	Island	M	46.2574	26.17	18.13	27.61	17.9132	13.33	24.23	19.18	49.6093	44.7995	33.19	22.47	12.2177	12.94	8.5	3.09	36.47	24.76	China: Hainan: Hoi How	20.0458	110.342		33209.8	20	108	1903
AMNH	M-26659	Tupaia	belangeri	modesta	Island		46.6523	25.96	17.86	27.49	18.1487	13.7074	25.1414	19.1436	49.7612	45.4216	32.53	22.04	12.3199	13.49	8.73	3.21	36.88	24.54	China: Hainan: Utoshi	19	109.5		33209.8	20	108	1903
AMNH	M-26660	Tupaia	belangeri	modesta	Island	F	48.052	27.08	18.51	28.7391	18.2982	13.9436	25.8677	19.4017	51.2339	46.7752	34.1134	23.2453	12.5038	13.9925	9.1465	3.37	38.57	25.53	China: Hainan: Lei-Mui-Mon	19.3383	110.162		33209.8	20	108	1903
AMNH	M-55988	Tupaia	belangeri	modesta	Island		46.16	25.95	17.64	27.4758	18.04	14.29	25.4148	19.79	49	45.14	33.21	22.57	13.03	13.49	9.07	3.27	36.24	24.22	China: Hainan: Nodoa	19.5333	109.583		33209.8	20	108	1923
AMNH	M-59828	Tupaia	belangeri	modesta	Island	M	45.5811	25.4979	17.54	27.0546	17.46	13.11	24.21	19.22	48.9177	44.41	32.1708	21.7624	12.22	13.15	9.15	3.22	35.67	24.12	China: Hainan: Nodoa	19.5333	109.583		33209.8	20	108	1922
AMNH	M-59837	Tupaia	belangeri	modesta	Island	F	46.11	25.49	17.49	27.28	17.6067	13.2429	23.44	18.54	49.09	45.2	32.8	22.6	12.15	13.3	8.47	3.12	36.02	24.01	China: Hainan: Nodoa	19.5333	109.583		33209.8	20	108	1923
AMNH	M-59838	Tupaia	belangeri	modesta	Island	M	46.3438	25.7849	17.93	27.4566	17.76	13.51	24.79	19.32	49.5666	45.01	32.785	22.1831	12.36	12.57	8.4	3.31	36.57	24.3	China: Hainan: Nodoa	19.5333	109.583		33209.8	20	108	1923
AMNH	M-59839	Tupaia	belangeri	modesta	Island	F	47.02	26.49	17.82	27.97	17.84	13.61	24.88	19.31	49.93	46	33.18	22.36	12.48	13.27	8.94	3.52	37.06	24.91	China: Hainan: Nodoa	19.5333	109.583		33209.8	20	108	1923
AMNH	M-59840	Tupaia	belangeri	modesta	Island	M	47.39	26.52	18.05	28.11	18.3	13.76	25.25	19.53	50.19	46.4	33.52	22.79	12.86	13.67	9.19	3.13	37.5	24.97	China: Hainan: Nam Fong	19.4	109.533		33209.8	20	108	1923
AMNH	M-59844	Tupaia	belangeri	modesta	Island	F	46.3861	25.8606	18.01	27.3985	17.96	13.5	24.35	19.14	49.5895	45.37	32.4508	21.9127	12.47	13.61	9.14	3.15	36.25	24.45	China: Hainan: Nodoa	19.5333	109.583		33209.8	20	108	1923
AMNH	M-59846	Tupaia	belangeri	modesta	Island	F	46.9905	26.3759	18.3307	28.003	18.1983	13.6701	25.1273	19.2879	50.0835	45.6891	33.3114	22.5764	12.1786	13.01	8.96	3.37	37.48	25.1	China: Hainan: Nodoa	19.5333	109.583		33209.8	20	108	1923
AMNH	M-59848	Tupaia	belangeri	modesta	Island	F	46.2974	25.9955	17.9785	27.5282	17.9017	13.7023	25.0409	18.8681	49.4248	45.0759	32.4077	21.8347	12.1687	13.32	8.44	3.3	36.26	24.51	China: Hainan: Nodoa	19.5333	109.583		33209.8	20	108	1923
MCZ	24498	Tupaia	belangeri	modesta	Island	F	46.2774	25.8493	17.92	27.3928	17.54	13.13	23.83	19.18	49.3788	45.43	32.1542	21.7548	12.21	13.78	9.03	2.98	36.06	24.54	China: Hainan: Nodoa	19.5333	109.583		33209.8	20	108	1939
MCZ	24499	Tupaia	belangeri	modesta	Island	M	47.38	26.45	17.96	28.09	17.42	13.97	25.14	19.01	50.19	46.34	33.05	22.49	12.67	14.04	9.46	3.23	37.03	24.84	China: Hainan: Nodoa	19.5333	109.583		33209.8	20	108	1939
NHMUK	85.8.1.87	Tupaia	belangeri	modesta	Island	M	46.5759	25.76	18.19	27.34	17.9589	12.84	24.7914	18.8819	49.5966	45.3703	32.25	21.52	12.134	13.37	8.48	3.14	36.87	24.35	China: Hainan: Cheonkhon [Cheongkong]	19.3183	108.689		33209.8	20	108	1877
USNM	239286	Tupaia	belangeri	modesta	Island		46.28	26.06	17.62	27.6933	17.46	13.55	24.108	17.98	49.67	45.53	33.0988	22.3784	12.54	12.64	8.67	3.09	36.89	24.61	China: Hainan: Kachek	19.25	110.433		33209.8	20	108	1922
NHMUK	15.11.4.29	Tupaia	belangeri	sinus	Island	F	46.71	26.36	17.97	27.48	17.21	13.35	23.86	18	49.8	44.85	34.15	23.07	12.6	13.13	8.77	3.07	36.95	24.71	Thailand: Koh Chang Island	12.0487	102.336		214.6	5	31	1914	350
NHMUK	15.11.4.30	Tupaia	belangeri	sinus	Island	F	47.01	26.62	17.7	27.88	18.24	14.35	24.88	18.65	50.08	45.72	34.71	23.73	12.36	13.81	9.16	3.12	36.96	24.89	Thailand: Koh Chang Island	12.0594	102.329		214.6	5	31	1914	351
NHMUK	15.11.4.31	Tupaia	belangeri	sinus	Island	M	47.58	27.19	18.15	28.42	18.05	13.36	24.58	18.74	50.66	45.86	35.09	24.1053	12.55	13.46	8.76	3.19	38.2	25.82	Thailand: Koh Chang Island	12	102.383		214.6	5	31	1914	350
USNM	201435	Tupaia	belangeri	sinus	Island	M	46.63	26.3955	18.2494	27.65	17.61	13.69	24.75	19.1	49.75	45.02	34.16	23.35	12.7	13.23	8.87	3.13	37.14	25.23	Thailand: Koh Chang Island	12.0333	102.333		214.6	5	31	1914	350
USNM	201436	Tupaia	belangeri	sinus	Island	F	46.61	26.96	18.07	27.88	17.37	13.47	23.67	18.59	49.01	45.0395	33.85	22.9846	12.4	12.71	8.76	2.99	36.69	25.35	Thailand: Koh Chang Island	12.0333	102.333		214.6	5	31	1914	344
